# Supplementary material for: Tetra­kis(μ-pivalato-κ2 O:O′)bis­[(2-methyl­pyridine-κN)iron(II)](Fe—Fe)
Source: Acta Crystallogr Sect E Struct Rep Online. 2008 Feb 27;64(Pt 3):m497. doi: 10.1107/S1600536808005102 (PMC2960810; doi:10.1107/S1600536808005102)
Supplement: Supplementary file 1 [file e-64-0m497-sup1.cif]

##############################################################################
###                                                                        ###
###        Electronic paper (Acta Crystallographica Section E)             ###
###                                                                        ###
##############################################################################
#                                                                            #
# This CIF contains the data in a paper accepted for publication in Acta     #
# Crystallographica Section E. It conforms to the requirements of Notes      #
# for Authors for Section E, and has been peer reviewed under the auspices   #
# of the IUCr Commission on Journals.                                        #
#                                                                            #
# Full details of the Crystallographic Information File format               #
# are given in the paper "The Crystallographic Information File (CIF):       #
# a New Standard Archive File for Crystallography" by S. R. Hall, F. H.      #
# Allen and I. D. Brown [Acta Cryst. (1991), A47, 655-685].                  #
#                                                                            #
# The current version of the core CIF dictionary is obtainable from          #
# ftp://ftp.iucr.org/pub/cif_core.dic. The current version number is 2.1.    #
#                                                                            #
# Software is freely available for graphical display of the structure(s) in  #
# this CIF.  For information consult the CIF home page http://www.iucr.org/  #
# cif/home.html                                                              #
#                                                                            #
##############################################################################
                                             
data_global
_audit_creation_method     SHELXL-97
_journal_date_recd_electronic     2008-02-13
_journal_date_accepted     2008-02-22
_journal_name_full     'Acta Crystallographica, Section E'
_journal_year     2008
_journal_volume     64
_journal_issue      3
_journal_page_first     m497
_journal_page_last     m497
_journal_paper_category     QM
_journal_coeditor_code     WK2077
_publ_contact_author_name     'Jacob Overgaard'
_publ_contact_author_address
;
Department of Chemistry
University of Aarhus
Langelandsgade 140
DK-8000 Aarhus C
Denmark
;
_publ_contact_author_email     jacobo@chem.au.dk
_publ_contact_author_fax     '+45 8942 3891'
_publ_contact_author_phone     '+45 8619 6199'
_publ_section_title
;\
Tetrakis(\m-pivalato-\k^2^<i>O</i>:<i>O</i>')bis[(2-methylpyridine-\k<i>N</i>)\
iron(II)](Fe---Fe)
;
loop_
    _publ_author_name
    _publ_author_address
    'Overgaard, Jacob'
;
Department of Chemistry
University of Aarhus
Langelandsgade 140
DK-8000 Aarhus C
Denmark
;
    'Timco, Grigore A.'
;
Institute of Chemistry
Academy of Sciences of Moldova
Academy Str. 3
Chisinau, MD-2028
Republic of Moldova
;
    'Larsen, Finn K.'
;
Department of Chemistry
University of Aarhus
Langelandsgade 140
DK-8000 Aarhus C
Denmark
;
data_I
_chemical_name_systematic
;
Tetrakis(\m-pivalato-\k^2^O:O')bis[(2-methylpyridine-\kN)iron(II)]
;
_chemical_name_common     ?
_chemical_formula_moiety     'C32 H50 Fe2 N2 O8'
_chemical_formula_sum     'C32 H50 Fe2 N2 O8'
_chemical_formula_structural     ?
_chemical_formula_analytical     ?
_chemical_formula_iupac     '[Fe2 (C5 H9 O2)4 (C6 H7 N)2]'
_chemical_formula_weight     702.44
_chemical_melting_point     ?
_symmetry_cell_setting     triclinic
_symmetry_space_group_name_H-M     'P -1'
loop_
    _symmetry_equiv_pos_as_xyz
    'x, y, z'
    '-x, -y, -z'
_cell_length_a     9.5387(8)
_cell_length_b     10.5403(9)
_cell_length_c     10.5546(9)
_cell_angle_alpha     64.138(2)
_cell_angle_beta     83.600(2)
_cell_angle_gamma     72.090(2)
_cell_volume     908.30(13)
_cell_formula_units_Z     1
_cell_measurement_reflns_used     2580
_cell_measurement_theta_min     2.856
_cell_measurement_theta_max     32.667
_cell_measurement_temperature     120(2)
_exptl_crystal_description     prism
_exptl_crystal_colour     green
_exptl_crystal_size_max     0.30
_exptl_crystal_size_mid     0.25
_exptl_crystal_size_min     0.20
_exptl_crystal_density_diffrn     1.284
_exptl_crystal_density_meas     ?
_exptl_crystal_density_method     'not measured'
_exptl_crystal_F_000     372
_exptl_absorpt_coefficient_mu     0.845
_exptl_absorpt_correction_type     gaussian
_exptl_absorpt_process_details     '(SADABS; Sheldrick, 2003)'
_exptl_absorpt_correction_T_min     0.76152
_exptl_absorpt_correction_T_max     0.86332
_exptl_special_details
;
;
_diffrn_ambient_temperature     120(2)
_diffrn_radiation_type     MoK\a
_diffrn_radiation_wavelength     0.71073
_diffrn_radiation_source     'fine-focus sealed tube'
_diffrn_radiation_monochromator     graphite
_diffrn_measurement_device_type     'Bruker SMART 1000 CCD area-detector'
_diffrn_measurement_method     \w
_diffrn_detector_area_resol_mean     12.0
_diffrn_reflns_number     8222
_diffrn_reflns_av_R_equivalents     0.0317
_diffrn_reflns_theta_min     2.15
_diffrn_reflns_theta_max     33.79
_diffrn_reflns_theta_full     27.00
_diffrn_measured_fraction_theta_max     0.679
_diffrn_measured_fraction_theta_full     0.993
_diffrn_reflns_limit_h_min     -11
_diffrn_reflns_limit_h_max     12
_diffrn_reflns_limit_k_min     -13
_diffrn_reflns_limit_k_max     16
_diffrn_reflns_limit_l_min     -14
_diffrn_reflns_limit_l_max     12
_diffrn_standards_number     0
_refine_special_details
;
 Refinement of F^2^ against ALL reflections.  The weighted R-factor wR and
 goodness of fit S are based on F^2^, conventional R-factors R are based
 on F, with F set to zero for negative F^2^. The threshold expression of
 F^2^ > 2sigma(F^2^) is used only for calculating R-factors(gt) etc. and is
 not relevant to the choice of reflections for refinement.  R-factors based
 on F^2^ are statistically about twice as large as those based on F, and R-
 factors based on ALL data will be even larger.
;
_reflns_number_total     4949
_reflns_number_gt     4259
_reflns_threshold_expression     I>2\s(I)
_refine_ls_structure_factor_coef     Fsqd
_refine_ls_matrix_type     full
_refine_ls_R_factor_all     0.0415
_refine_ls_R_factor_gt     0.0349
_refine_ls_wR_factor_gt     0.0991
_refine_ls_wR_factor_ref     0.1012
_refine_ls_goodness_of_fit_ref     1.105
_refine_ls_restrained_S_all     1.105
_refine_ls_number_reflns     4949
_refine_ls_number_parameters     206
_refine_ls_number_restraints     0
_refine_ls_hydrogen_treatment     constr
_refine_ls_weighting_scheme     calc
_refine_ls_weighting_details
         'calc w=1/[\s^2^(Fo^2^)+(0.0621P)^2^+0.0412P] where P=(Fo^2^+2Fc^2^)/3'
_atom_sites_solution_hydrogens     geom
_atom_sites_solution_primary     direct
_atom_sites_solution_secondary     difmap
_refine_ls_shift/su_max     0.000
_refine_ls_shift/su_mean     0.000
_refine_diff_density_max     0.561
_refine_diff_density_min     -0.48
_refine_ls_extinction_method     none
_refine_ls_extinction_coef     ?
loop_
    _atom_type_symbol
    _atom_type_description
    _atom_type_scat_dispersion_real
    _atom_type_scat_dispersion_imag
    _atom_type_scat_source
    'C' 'C' 0.0033 0.0016
                         'International Tables Vol C Tables 4.2.6.8 and 6.1.1.4'
    'H' 'H' 0.0000 0.0000
                         'International Tables Vol C Tables 4.2.6.8 and 6.1.1.4'
    'N' 'N' 0.0061 0.0033
                         'International Tables Vol C Tables 4.2.6.8 and 6.1.1.4'
    'O' 'O' 0.0106 0.0060
                         'International Tables Vol C Tables 4.2.6.8 and 6.1.1.4'
    'Fe' 'Fe' 0.3463 0.8444
                         'International Tables Vol C Tables 4.2.6.8 and 6.1.1.4'
_computing_data_collection     'SMART (Bruker, 1998)'
_computing_cell_refinement     'SMART (Bruker, 1998)'
_computing_data_reduction     'SAINT-Plus (Bruker, 1998)'
_computing_structure_solution     'SHELXS97 (Sheldrick, 2008)'
_computing_structure_refinement     'SHELXL97 (Sheldrick, 2008)'
_computing_molecular_graphics     'XP in SHELXTL (Sheldrick, 2008)'
_computing_publication_material     'SHELXL97 (Sheldrick, 2008)'
loop_
    _atom_site_type_symbol
    _atom_site_label
    _atom_site_fract_x
    _atom_site_fract_y
    _atom_site_fract_z
    _atom_site_U_iso_or_equiv
    _atom_site_adp_type
    _atom_site_calc_flag
    _atom_site_refinement_flags
    _atom_site_occupancy
    _atom_site_disorder_assembly
    _atom_site_disorder_group
    Fe Fe1 -0.03369(2) -0.11318(2) -0.02000(2) 0.02183(8) Uani d . 1 . .
    O O1 0.16294(13) -0.13551(14) -0.12201(14) 0.0380(3) Uani d . 1 . .
    O O2 0.20582(14) 0.04754(14) -0.09692(13) 0.0355(3) Uani d . 1 . .
    O O3 0.08500(15) -0.25206(16) 0.16687(14) 0.0443(3) Uani d . 1 . .
    O O4 0.12814(14) -0.07109(13) 0.19692(12) 0.0360(3) Uani d . 1 . .
    C C1 0.23705(16) -0.04856(16) -0.14308(15) 0.0246(3) Uani d . 1 . .
    C C2 0.37218(19) -0.05517(19) -0.23535(17) 0.0327(3) Uani d . 1 . .
    C C3 0.4232(3) -0.2015(3) -0.2491(3) 0.0555(6) Uani d . 1 . .
    H H3A 0.3466 -0.2079 -0.2987 0.083 Uiso calc R 1 . .
    H H3B 0.4415 -0.2836 -0.1551 0.083 Uiso calc R 1 . .
    H H3C 0.5142 -0.2064 -0.3023 0.083 Uiso calc R 1 . .
    C C4 0.3273(4) 0.0754(3) -0.3758(2) 0.1009(14) Uani d . 1 . .
    H H4A 0.2995 0.1665 -0.3629 0.151 Uiso calc R 1 . .
    H H4B 0.2432 0.0693 -0.4161 0.151 Uiso calc R 1 . .
    H H4C 0.4101 0.0753 -0.4397 0.151 Uiso calc R 1 . .
    C C5 0.4987(2) -0.0447(3) -0.1668(3) 0.0671(7) Uani d . 1 . .
    H H5A 0.4659 0.0437 -0.1491 0.101 Uiso calc R 1 . .
    H H5B 0.5823 -0.0389 -0.23 0.101 Uiso calc R 1 . .
    H H5C 0.5288 -0.1321 -0.0775 0.101 Uiso calc R 1 . .
    C C6 0.14310(16) -0.20469(18) 0.23159(15) 0.0271(3) Uani d . 1 . .
    C C7 0.24543(19) -0.31837(17) 0.35736(15) 0.0303(3) Uani d . 1 . .
    C C8 0.3883(2) -0.3772(3) 0.2947(2) 0.0602(6) Uani d . 1 . .
    H H8A 0.4266 -0.2953 0.2316 0.09 Uiso calc R 1 . .
    H H8B 0.3695 -0.427 0.2415 0.09 Uiso calc R 1 . .
    H H8C 0.461 -0.4473 0.3706 0.09 Uiso calc R 1 . .
    C C9 0.1777(4) -0.4420(3) 0.4476(2) 0.0679(8) Uani d . 1 . .
    H H9A 0.2495 -0.5209 0.5203 0.102 Uiso calc R 1 . .
    H H9B 0.1501 -0.481 0.3881 0.102 Uiso calc R 1 . .
    H H9C 0.0897 -0.4036 0.4924 0.102 Uiso calc R 1 . .
    C C10 0.2741(2) -0.2478(2) 0.44773(18) 0.0409(4) Uani d . 1 . .
    H H10A 0.3193 -0.1694 0.3904 0.061 Uiso calc R 1 . .
    H H10B 0.3407 -0.3227 0.527 0.061 Uiso calc R 1 . .
    H H10C 0.1806 -0.2062 0.4837 0.061 Uiso calc R 1 . .
    N N1 -0.12992(14) -0.26829(14) -0.02513(14) 0.0262(3) Uani d . 1 . .
    C C1A -0.12609(18) -0.30575(18) -0.13207(18) 0.0300(3) Uani d . 1 . .
    C C1B -0.1759(2) -0.4233(2) -0.1168(2) 0.0386(4) Uani d . 1 . .
    H H1BA -0.171 -0.4493 -0.1932 0.046 Uiso calc R 1 . .
    C C1C -0.2317(2) -0.5006(2) 0.0088(2) 0.0424(4) Uani d . 1 . .
    H H1CA -0.2643 -0.5815 0.0207 0.051 Uiso calc R 1 . .
    C C1D -0.2402(2) -0.4603(2) 0.1183(2) 0.0414(4) Uani d . 1 . .
    H H1DA -0.2815 -0.5108 0.2053 0.05 Uiso calc R 1 . .
    C C1E -0.18751(19) -0.34521(18) 0.09860(19) 0.0336(3) Uani d . 1 . .
    H H1EA -0.1915 -0.3185 0.1743 0.04 Uiso calc R 1 . .
    C C1F -0.0673(2) -0.2167(2) -0.26681(18) 0.0397(4) Uani d . 1 . .
    H H1FA 0.0329 -0.2192 -0.2505 0.06 Uiso calc R 1 . .
    H H1FB -0.1305 -0.1146 -0.304 0.06 Uiso calc R 1 . .
    H H1FC -0.0653 -0.2573 -0.3349 0.06 Uiso calc R 1 . .
loop_
    _atom_site_aniso_label
    _atom_site_aniso_U_11
    _atom_site_aniso_U_22
    _atom_site_aniso_U_33
    _atom_site_aniso_U_12
    _atom_site_aniso_U_13
    _atom_site_aniso_U_23
    Fe1 0.01980(12) 0.02218(11) 0.02716(12) -0.00602(8) -0.00176(8) -0.01322(8)
    O1 0.0264(6) 0.0324(6) 0.0575(8) -0.0128(5) 0.0049(5) -0.0193(6)
    O2 0.0342(7) 0.0406(7) 0.0408(6) -0.0122(5) 0.0116(5) -0.0268(5)
    O3 0.0387(7) 0.0543(8) 0.0456(7) -0.0036(6) -0.0154(6) -0.0291(6)
    O4 0.0388(7) 0.0291(6) 0.0288(5) -0.0013(5) -0.0068(5) -0.0061(4)
    C1 0.0199(7) 0.0263(7) 0.0239(6) -0.0055(5) 0.0008(5) -0.0081(5)
    C2 0.0295(8) 0.0347(8) 0.0314(8) -0.0075(7) 0.0112(6) -0.0154(6)
    C3 0.0481(12) 0.0612(14) 0.0708(14) -0.0102(11) 0.0179(11) -0.0477(12)
    C4 0.102(2) 0.085(2) 0.0341(11) 0.0216(17) 0.0300(13) 0.0076(12)
    C5 0.0283(10) 0.0836(18) 0.110(2) -0.0247(11) 0.0200(12) -0.0580(17)
    C6 0.0203(7) 0.0364(8) 0.0215(6) -0.0050(6) 0.0007(5) -0.0116(6)
    C7 0.0361(9) 0.0281(7) 0.0224(6) -0.0077(6) -0.0070(6) -0.0061(5)
    C8 0.0391(11) 0.0744(16) 0.0519(12) 0.0178(11) -0.0188(9) -0.0318(11)
    C9 0.125(2) 0.0509(13) 0.0361(10) -0.0530(15) 0.0006(12) -0.0069(9)
    C10 0.0517(11) 0.0413(9) 0.0287(8) -0.0139(8) -0.0127(7) -0.0108(7)
    N1 0.0215(6) 0.0253(6) 0.0350(7) -0.0048(5) -0.0023(5) -0.0163(5)
    C1A 0.0244(7) 0.0309(7) 0.0388(8) -0.0025(6) -0.0056(6) -0.0206(6)
    C1B 0.0306(9) 0.0334(8) 0.0588(11) -0.0045(7) -0.0072(8) -0.0270(8)
    C1C 0.0331(9) 0.0320(8) 0.0685(13) -0.0079(7) -0.0033(9) -0.0269(9)
    C1D 0.0367(10) 0.0317(8) 0.0540(11) -0.0134(7) 0.0088(8) -0.0158(8)
    C1E 0.0286(8) 0.0300(8) 0.0428(9) -0.0083(7) 0.0031(7) -0.0167(7)
    C1F 0.0470(11) 0.0437(10) 0.0353(8) -0.0130(8) -0.0012(8) -0.0224(8)
_geom_special_details
;
 All esds (except the esd in the dihedral angle between two l.s. planes)
 are estimated using the full covariance matrix.  The cell esds are taken
 into account individually in the estimation of esds in distances, angles
 and torsion angles; correlations between esds in cell parameters are only
 used when they are defined by crystal symmetry.  An approximate (isotropic)
 treatment of cell esds is used for estimating esds involving l.s. planes.
;
loop_
    _geom_bond_atom_site_label_1
    _geom_bond_atom_site_label_2
    _geom_bond_site_symmetry_2
    _geom_bond_distance
    _geom_bond_publ_flag
    Fe1 O4 2 2.0508(11) yes
    Fe1 O1 . 2.0571(13) yes
    Fe1 O3 . 2.0675(13) yes
    Fe1 O2 2 2.0717(11) yes
    Fe1 N1 . 2.1284(13) yes
    Fe1 Fe1 2 2.8576(4) yes
    O1 C1 . 1.2548(19) yes
    O2 C1 . 1.2508(19) yes
    O2 Fe1 2 2.0717(11) ?
    O3 C6 . 1.255(2) yes
    O4 C6 . 1.255(2) yes
    O4 Fe1 2 2.0508(11) ?
    C1 C2 . 1.529(2) ?
    C2 C4 . 1.508(3) ?
    C2 C5 . 1.529(3) ?
    C2 C3 . 1.535(3) ?
    C3 H3A . 0.98 ?
    C3 H3B . 0.98 ?
    C3 H3C . 0.98 ?
    C4 H4A . 0.98 ?
    C4 H4B . 0.98 ?
    C4 H4C . 0.98 ?
    C5 H5A . 0.98 ?
    C5 H5B . 0.98 ?
    C5 H5C . 0.98 ?
    C6 C7 . 1.527(2) ?
    C7 C8 . 1.522(3) ?
    C7 C9 . 1.523(3) ?
    C7 C10 . 1.529(2) ?
    C8 H8A . 0.98 ?
    C8 H8B . 0.98 ?
    C8 H8C . 0.98 ?
    C9 H9A . 0.98 ?
    C9 H9B . 0.98 ?
    C9 H9C . 0.98 ?
    C10 H10A . 0.98 ?
    C10 H10B . 0.98 ?
    C10 H10C . 0.98 ?
    N1 C1A . 1.342(2) ?
    N1 C1E . 1.362(2) ?
    C1A C1B . 1.399(2) ?
    C1A C1F . 1.483(2) ?
    C1B C1C . 1.368(3) ?
    C1B H1BA . 0.95 ?
    C1C C1D . 1.382(3) ?
    C1C H1CA . 0.95 ?
    C1D C1E . 1.378(2) ?
    C1D H1DA . 0.95 ?
    C1E H1EA . 0.95 ?
    C1F H1FA . 0.98 ?
    C1F H1FB . 0.98 ?
    C1F H1FC . 0.98 ?
loop_
    _geom_angle_atom_site_label_1
    _geom_angle_atom_site_label_2
    _geom_angle_atom_site_label_3
    _geom_angle_site_symmetry_1
    _geom_angle_site_symmetry_3
    _geom_angle
    _geom_angle_publ_flag
    O4 Fe1 O1 2 . 89.37(5) ?
    O4 Fe1 O3 2 . 162.10(6) ?
    O1 Fe1 O3 . . 87.58(6) ?
    O4 Fe1 O2 2 2 89.38(5) ?
    O1 Fe1 O2 . 2 161.85(5) ?
    O3 Fe1 O2 . 2 88.07(5) ?
    O4 Fe1 N1 2 . 101.37(5) ?
    O1 Fe1 N1 . . 107.04(5) ?
    O3 Fe1 N1 . . 96.39(5) ?
    O2 Fe1 N1 2 . 90.95(5) ?
    O4 Fe1 Fe1 2 2 77.91(4) ?
    O1 Fe1 Fe1 . 2 86.43(4) ?
    O3 Fe1 Fe1 . 2 84.30(4) ?
    O2 Fe1 Fe1 2 2 75.61(4) ?
    N1 Fe1 Fe1 . 2 166.53(4) ?
    C1 O1 Fe1 . . 119.93(11) ?
    C1 O2 Fe1 . 2 133.33(11) ?
    C6 O3 Fe1 . . 121.86(12) ?
    C6 O4 Fe1 . 2 130.76(11) ?
    O2 C1 O1 . . 124.45(15) ?
    O2 C1 C2 . . 116.85(14) ?
    O1 C1 C2 . . 118.67(15) ?
    C4 C2 C5 . . 110.6(2) ?
    C4 C2 C1 . . 106.23(16) ?
    C5 C2 C1 . . 109.10(15) ?
    C4 C2 C3 . . 112.1(2) ?
    C5 C2 C3 . . 107.82(18) ?
    C1 C2 C3 . . 111.00(15) ?
    C2 C3 H3A . . 109.5 ?
    C2 C3 H3B . . 109.5 ?
    H3A C3 H3B . . 109.5 ?
    C2 C3 H3C . . 109.5 ?
    H3A C3 H3C . . 109.5 ?
    H3B C3 H3C . . 109.5 ?
    C2 C4 H4A . . 109.5 ?
    C2 C4 H4B . . 109.5 ?
    H4A C4 H4B . . 109.5 ?
    C2 C4 H4C . . 109.5 ?
    H4A C4 H4C . . 109.5 ?
    H4B C4 H4C . . 109.5 ?
    C2 C5 H5A . . 109.5 ?
    C2 C5 H5B . . 109.5 ?
    H5A C5 H5B . . 109.5 ?
    C2 C5 H5C . . 109.5 ?
    H5A C5 H5C . . 109.5 ?
    H5B C5 H5C . . 109.5 ?
    O3 C6 O4 . . 124.77(15) ?
    O3 C6 C7 . . 117.45(15) ?
    O4 C6 C7 . . 117.70(14) ?
    C8 C7 C9 . . 110.6(2) ?
    C8 C7 C6 . . 105.56(13) ?
    C9 C7 C6 . . 110.04(16) ?
    C8 C7 C10 . . 110.31(17) ?
    C9 C7 C10 . . 109.23(15) ?
    C6 C7 C10 . . 111.10(14) ?
    C7 C8 H8A . . 109.5 ?
    C7 C8 H8B . . 109.5 ?
    H8A C8 H8B . . 109.5 ?
    C7 C8 H8C . . 109.5 ?
    H8A C8 H8C . . 109.5 ?
    H8B C8 H8C . . 109.5 ?
    C7 C9 H9A . . 109.5 ?
    C7 C9 H9B . . 109.5 ?
    H9A C9 H9B . . 109.5 ?
    C7 C9 H9C . . 109.5 ?
    H9A C9 H9C . . 109.5 ?
    H9B C9 H9C . . 109.5 ?
    C7 C10 H10A . . 109.5 ?
    C7 C10 H10B . . 109.5 ?
    H10A C10 H10B . . 109.5 ?
    C7 C10 H10C . . 109.5 ?
    H10A C10 H10C . . 109.5 ?
    H10B C10 H10C . . 109.5 ?
    C1A N1 C1E . . 118.33(14) ?
    C1A N1 Fe1 . . 126.41(11) ?
    C1E N1 Fe1 . . 114.92(11) ?
    N1 C1A C1B . . 121.33(16) ?
    N1 C1A C1F . . 116.98(15) ?
    C1B C1A C1F . . 121.69(16) ?
    C1C C1B C1A . . 119.52(17) ?
    C1C C1B H1BA . . 120.2 ?
    C1A C1B H1BA . . 120.2 ?
    C1B C1C C1D . . 119.66(17) ?
    C1B C1C H1CA . . 120.2 ?
    C1D C1C H1CA . . 120.2 ?
    C1E C1D C1C . . 118.50(17) ?
    C1E C1D H1DA . . 120.8 ?
    C1C C1D H1DA . . 120.8 ?
    N1 C1E C1D . . 122.61(17) ?
    N1 C1E H1EA . . 118.7 ?
    C1D C1E H1EA . . 118.7 ?
    C1A C1F H1FA . . 109.5 ?
    C1A C1F H1FB . . 109.5 ?
    H1FA C1F H1FB . . 109.5 ?
    C1A C1F H1FC . . 109.5 ?
    H1FA C1F H1FC . . 109.5 ?
    H1FB C1F H1FC . . 109.5 ?
loop_
    _geom_torsion_atom_site_label_1
    _geom_torsion_atom_site_label_2
    _geom_torsion_atom_site_label_3
    _geom_torsion_atom_site_label_4
    _geom_torsion_site_symmetry_1
    _geom_torsion_site_symmetry_2
    _geom_torsion_site_symmetry_3
    _geom_torsion_site_symmetry_4
    _geom_torsion
    _geom_torsion_publ_flag
    O4 Fe1 O1 C1 2 . . . 72.98(13) ?
    O3 Fe1 O1 C1 . . . . -89.39(13) ?
    O2 Fe1 O1 C1 2 . . . -13.1(2) ?
    N1 Fe1 O1 C1 . . . . 174.67(12) ?
    Fe1 Fe1 O1 C1 2 . . . -4.95(12) ?
    O4 Fe1 O3 C6 2 . . . 5.7(3) ?
    O1 Fe1 O3 C6 . . . . 86.11(14) ?
    O2 Fe1 O3 C6 2 . . . -76.26(14) ?
    N1 Fe1 O3 C6 . . . . -167.00(14) ?
    Fe1 Fe1 O3 C6 2 . . . -0.53(13) ?
    Fe1 O2 C1 O1 2 . . . -1.9(3) ?
    Fe1 O2 C1 C2 2 . . . 175.95(10) ?
    Fe1 O1 C1 O2 . . . . 5.5(2) ?
    Fe1 O1 C1 C2 . . . . -172.25(10) ?
    O2 C1 C2 C4 . . . . -74.1(2) ?
    O1 C1 C2 C4 . . . . 103.8(2) ?
    O2 C1 C2 C5 . . . . 45.1(2) ?
    O1 C1 C2 C5 . . . . -136.93(18) ?
    O2 C1 C2 C3 . . . . 163.78(17) ?
    O1 C1 C2 C3 . . . . -18.3(2) ?
    Fe1 O3 C6 O4 . . . . 5.0(2) ?
    Fe1 O3 C6 C7 . . . . -171.88(11) ?
    Fe1 O4 C6 O3 2 . . . -8.7(3) ?
    Fe1 O4 C6 C7 2 . . . 168.15(11) ?
    O3 C6 C7 C8 . . . . 75.6(2) ?
    O4 C6 C7 C8 . . . . -101.42(19) ?
    O3 C6 C7 C9 . . . . -43.7(2) ?
    O4 C6 C7 C9 . . . . 139.25(18) ?
    O3 C6 C7 C10 . . . . -164.77(15) ?
    O4 C6 C7 C10 . . . . 18.2(2) ?
    O4 Fe1 N1 C1A 2 . . . 55.44(13) ?
    O1 Fe1 N1 C1A . . . . -37.42(14) ?
    O3 Fe1 N1 C1A . . . . -126.84(13) ?
    O2 Fe1 N1 C1A 2 . . . 145.00(13) ?
    Fe1 Fe1 N1 C1A 2 . . . 140.97(14) ?
    O4 Fe1 N1 C1E 2 . . . -131.33(11) ?
    O1 Fe1 N1 C1E . . . . 135.81(11) ?
    O3 Fe1 N1 C1E . . . . 46.39(12) ?
    O2 Fe1 N1 C1E 2 . . . -41.77(12) ?
    Fe1 Fe1 N1 C1E 2 . . . -45.8(2) ?
    C1E N1 C1A C1B . . . . -1.8(2) ?
    Fe1 N1 C1A C1B . . . . 171.27(12) ?
    C1E N1 C1A C1F . . . . 178.04(15) ?
    Fe1 N1 C1A C1F . . . . -8.9(2) ?
    N1 C1A C1B C1C . . . . 0.9(3) ?
    C1F C1A C1B C1C . . . . -178.84(17) ?
    C1A C1B C1C C1D . . . . 1.0(3) ?
    C1B C1C C1D C1E . . . . -2.0(3) ?
    C1A N1 C1E C1D . . . . 0.7(2) ?
    Fe1 N1 C1E C1D . . . . -173.13(14) ?
    C1C C1D C1E N1 . . . . 1.2(3) ?
