# Supplementary material for: Tetra­kis(μ-pivalato-κ2 O:O′)bis­[(2-methyl­pyridine-κN)iron(II)](Fe—Fe)
Source: Acta Crystallogr Sect E Struct Rep Online. 2008 Feb 27;64(Pt 3):m497. doi: 10.1107/S1600536808005102 (PMC2960810; doi:10.1107/S1600536808005102)
Supplement: Supplementary file 2 [file e-64-0m497-Isup2.hkl]

#
# Unique observed reflections after correcting
# for dispersion and merging Friedel opposites
#
data_I
_shelx_title ' nyapicm in P-1'
_shelx_refln_list_code          3
_shelx_F_calc_maximum      108.53
_exptl_crystal_F_000       372.00
_reflns_d_resolution_high  0.6390
 
loop_
 _symmetry_equiv_pos_as_xyz
 'x, y, z'
 '-x, -y, -z'
 
_cell_length_a     9.5387
_cell_length_b    10.5403
_cell_length_c    10.5546
_cell_angle_alpha  64.138
_cell_angle_beta   83.600
_cell_angle_gamma  72.090
 
loop_
 _refln_index_h
 _refln_index_k
 _refln_index_l
 _refln_F_meas
 _refln_F_sigma
 _refln_A_calc
 _refln_B_calc
   1   0   0     78.3214      3.3152     83.9518      0.0000
   2   0   0     22.0609      0.2324    -21.0117      0.0000
   3   0   0     35.4398      0.2402    -32.9484      0.0000
   4   0   0      3.7980      0.1597      4.4732      0.0000
   5   0   0     21.3755      0.1689     20.7990      0.0000
   6   0   0      5.8764      0.2906      5.5506      0.0000
   7   0   0      0.8225      0.7050     -0.2522      0.0000
   8   0   0      8.6082      0.1814      8.7848      0.0000
   9   0   0      7.1766      0.4416     -7.4502      0.0000
  10   0   0     10.0319      0.3708    -10.1166      0.0000
  11   0   0     11.8918      0.3708    -12.8314      0.0000
  12   0   0      6.4884      0.5450     -6.8450      0.0000
 -12   1   0      0.3555      1.4640     -1.2573      0.0000
 -11   1   0      1.4856      1.3486      1.4624      0.0000
 -10   1   0      5.1952      0.5127      5.3337      0.0000
  -9   1   0      4.0636      0.3834      3.6100      0.0000
  -8   1   0      8.4469      0.1999      8.2435      0.0000
  -7   1   0     20.4576      0.4966     21.0248      0.0000
  -6   1   0     30.7921      0.3494     31.8274      0.0000
  -5   1   0     13.5822      0.1542     14.7847      0.0000
  -4   1   0     26.8138      0.3418     26.2050      0.0000
  -3   1   0     30.0195      0.8949     29.9708      0.0000
  -2   1   0     77.4007      3.2223     80.4860      0.0000
  -1   1   0      0.9631      0.4769      0.5904      0.0000
   1   1   0     39.8849      0.5205     40.6192      0.0000
   2   1   0     20.2886      0.2075     21.0152      0.0000
   3   1   0     13.6692      0.1061     12.9033      0.0000
   4   1   0     10.6959      0.1828    -10.6131      0.0000
   5   1   0     10.4372      0.1140    -10.0659      0.0000
   6   1   0      4.2298      0.1714     -4.6478      0.0000
   7   1   0     22.9420      0.1855    -23.3882      0.0000
   8   1   0      6.4072      0.2159     -6.7217      0.0000
   9   1   0     12.7174      0.2853    -13.0972      0.0000
  10   1   0     16.2654      0.2937    -15.6095      0.0000
  11   1   0     18.5638      0.3241    -18.9889      0.0000
  12   1   0     12.5295      0.3995    -12.4604      0.0000
 -11   2   0      6.8287      0.5784      7.1857      0.0000
 -10   2   0      9.8485      0.3964      9.8177      0.0000
  -9   2   0     10.8031      0.4230     10.5187      0.0000
  -8   2   0     14.0474      0.2091     14.2828      0.0000
  -7   2   0      4.9801      0.2867      5.1838      0.0000
  -6   2   0     36.6486      0.4951     37.3483      0.0000
  -5   2   0     59.2371      1.2887     58.5402      0.0000
  -4   2   0     62.8142      3.9856     63.6439      0.0000
  -3   2   0     13.3792      0.5750     13.8277      0.0000
  -2   2   0     44.3967      0.2162    -45.1312      0.0000
  -1   2   0     34.9267      0.1828    -34.7352      0.0000
   0   2   0      9.0105      0.1478      8.6185      0.0000
   1   2   0     10.6549      0.1164    -11.7092      0.0000
   2   2   0      3.1906      0.1224     -3.5985      0.0000
   3   2   0     22.3593      0.7723    -22.7557      0.0000
   4   2   0     16.6795      0.2431    -15.8123      0.0000
   5   2   0     25.1896      0.2686    -24.1397      0.0000
   6   2   0     26.1856      0.2727    -26.0091      0.0000
   7   2   0     36.5028      0.3677    -35.9282      0.0000
   8   2   0      8.5646      0.2213     -8.7977      0.0000
   9   2   0     10.1348      0.3444    -10.0799      0.0000
  10   2   0     11.1534      0.3294    -10.7111      0.0000
  11   2   0     13.3382      0.3306    -13.7027      0.0000
  12   2   0      5.6137      0.5809     -5.6201      0.0000
  -9   3   0      6.4625      0.5614      6.0053      0.0000
  -8   3   0     17.0846      0.3011     16.6818      0.0000
  -7   3   0     16.3956      0.2801     16.2484      0.0000
  -6   3   0     16.4084      0.1777     16.9144      0.0000
  -5   3   0     23.1594      0.6643     24.1142      0.0000
  -4   3   0      6.3965      0.3734      7.1918      0.0000
  -3   3   0     15.4348      0.2083    -15.2228      0.0000
  -2   3   0     15.1233      0.1913    -16.1914      0.0000
  -1   3   0     14.6358      0.1726    -15.6564      0.0000
   0   3   0     15.3645      0.1584    -16.7325      0.0000
   1   3   0     43.0615      0.2058    -43.8635      0.0000
   2   3   0     20.5279      0.1589    -19.5485      0.0000
   3   3   0     12.0592      0.2265    -12.9647      0.0000
   4   3   0     32.2114      0.5724    -33.8654      0.0000
   5   3   0     52.0962      0.5956    -50.2609      0.0000
   6   3   0     33.7174      0.3636    -32.6471      0.0000
   7   3   0     36.9567      0.3394    -35.9812      0.0000
   8   3   0      6.5765      0.2760     -6.1797      0.0000
   9   3   0      1.2896      1.1109      1.5496      0.0000
  10   3   0      2.5794      0.8190      2.5200      0.0000
  11   3   0      0.0000      1.2485     -0.9756      0.0000
  12   3   0      7.5299      0.5001     -7.1956      0.0000
 -10   4   0      8.1466      0.5750      8.2780      0.0000
  -9   4   0      8.4463      0.4894      7.8680      0.0000
  -8   4   0     11.7217      0.3644     12.2987      0.0000
  -7   4   0      7.1139      0.4713      7.2136      0.0000
  -6   4   0     15.8388      0.1957    -15.7571      0.0000
  -5   4   0     23.6524      0.3524    -23.6570      0.0000
  -4   4   0     10.0271      0.3160    -10.0601      0.0000
  -3   4   0     11.0109      0.2669    -12.0828      0.0000
  -2   4   0     18.6682      0.2042    -19.5266      0.0000
  -1   4   0     15.1922      0.1935    -15.2919      0.0000
   0   4   0      8.2668      0.2278     -8.5846      0.0000
   1   4   0     30.3709      0.1784    -32.8659      0.0000
   2   4   0     44.6870      0.8988    -45.2847      0.0000
   3   4   0     40.0038      1.6756    -39.8512      0.0000
   4   4   0      0.8131      0.5731     -0.7093      0.0000
   5   4   0     21.6653      0.3944    -20.9418      0.0000
   6   4   0     29.1372      0.8661    -28.0922      0.0000
   7   4   0     25.8423      0.6362    -25.7117      0.0000
   8   4   0      0.1257      0.8354     -0.7662      0.0000
   9   4   0     12.6967      0.3039     13.0878      0.0000
  10   4   0      0.0000      1.1679     -0.1754      0.0000
  11   4   0      3.1479      0.8025     -3.4045      0.0000
  12   4   0      2.9846      0.9387      3.2959      0.0000
 -10   5   0      2.5599      1.3635      3.2996      0.0000
  -9   5   0      6.1794      0.5723     -6.1025      0.0000
  -8   5   0      7.0935      0.5374     -6.9077      0.0000
  -7   5   0      3.7709      0.6699     -3.6999      0.0000
  -6   5   0      7.6141      0.3281     -7.7185      0.0000
  -5   5   0     12.2628      0.2247    -12.4205      0.0000
  -4   5   0     25.9919      0.8119    -26.9560      0.0000
  -3   5   0     23.2088      0.2375    -24.7516      0.0000
  -2   5   0     14.1026      0.2443    -14.9199      0.0000
  -1   5   0     31.7295      0.2157    -34.2668      0.0000
   0   5   0     36.6732      0.2142    -38.2727      0.0000
   1   5   0     33.4512      0.1991    -35.0682      0.0000
   2   5   0      7.3611      0.3146     -8.0517      0.0000
   3   5   0      2.7769      0.3972     -1.4947      0.0000
   4   5   0      0.3918      0.6141     -0.7008      0.0000
   5   5   0      3.8163      0.1746      4.0269      0.0000
   6   5   0      1.7198      0.4230      1.7264      0.0000
   7   5   0      0.0000      0.8293      0.1800      0.0000
   8   5   0      2.4180      0.4813     -2.0722      0.0000
   9   5   0      4.5217      0.4774      4.5237      0.0000
  10   5   0     11.4810      0.3360     11.0768      0.0000
  11   5   0     15.0362      0.3329     15.3292      0.0000
  12   5   0     13.5318      0.3903     13.5435      0.0000
  -9   6   0     12.1161      0.4738    -11.5858      0.0000
  -8   6   0     11.5003      0.4233    -10.9845      0.0000
  -7   6   0      3.7280      0.7638     -3.6678      0.0000
  -6   6   0     10.2730      0.2886    -10.4794      0.0000
  -5   6   0      6.0429      0.3523     -6.2739      0.0000
  -4   6   0      8.0894      0.2989     -8.4927      0.0000
  -3   6   0     24.8278      0.6937    -26.2220      0.0000
  -2   6   0     17.3448      0.1986    -17.9131      0.0000
  -1   6   0     25.5918      0.2279    -27.5330      0.0000
   0   6   0     24.1490      0.2149    -25.4373      0.0000
   1   6   0      9.2462      0.5538     -9.0837      0.0000
   2   6   0     10.7720      0.1823    -10.7429      0.0000
   3   6   0     13.8189      0.2082     14.0708      0.0000
   4   6   0     25.9412      0.4719     25.2501      0.0000
   5   6   0     20.5629      0.5320     20.6250      0.0000
   6   6   0      7.9284      0.2433      7.8292      0.0000
   7   6   0      1.9414      0.5937      1.2702      0.0000
   8   6   0     16.5408      0.1923     16.3331      0.0000
   9   6   0     26.9387      0.2745     27.6669      0.0000
  10   6   0     18.1550      0.2985     18.7949      0.0000
  11   6   0      9.6793      0.4128     10.1273      0.0000
  12   6   0      6.9018      0.5789      7.3901      0.0000
  -8   7   0     10.9383      0.4913    -10.6053      0.0000
  -7   7   0      5.8771      0.5939     -5.5028      0.0000
  -6   7   0      6.0347      0.3679     -5.7005      0.0000
  -5   7   0     10.9571      0.2829    -11.2538      0.0000
  -4   7   0      8.5514      0.3057     -8.9757      0.0000
  -3   7   0      9.0540      0.2798     -9.7162      0.0000
  -2   7   0      1.5273      0.8397      1.8939      0.0000
  -1   7   0      7.2927      0.2915      7.0819      0.0000
   0   7   0      4.6627      0.2885     -4.8403      0.0000
   1   7   0      9.9210      0.3403     11.2661      0.0000
   2   7   0     10.3060      0.2516     10.5843      0.0000
   3   7   0     14.8724      0.4690     14.6894      0.0000
   4   7   0     16.2702      0.4618     15.7660      0.0000
   5   7   0     16.0650      0.4520     16.4971      0.0000
   6   7   0     26.3551      1.1362     26.4240      0.0000
   7   7   0     24.2439      0.2482     23.5105      0.0000
   8   7   0     13.5159      0.4383     13.6716      0.0000
   9   7   0     13.6932      0.3220     14.1388      0.0000
  10   7   0      9.3640      0.3924      9.4671      0.0000
  11   7   0      6.0184      0.5189      6.1898      0.0000
  -6   8   0      8.7024      0.3825     -8.7641      0.0000
  -5   8   0      5.4929      0.4055     -5.9039      0.0000
  -4   8   0      0.0000      1.0819      0.5600      0.0000
  -3   8   0     11.1473      0.4079     11.9120      0.0000
  -2   8   0     15.1786      0.4690     15.9529      0.0000
  -1   8   0     12.3263      0.3484     12.7026      0.0000
   0   8   0      6.0521      0.3531      5.6709      0.0000
   1   8   0     18.1429      0.6392     18.6617      0.0000
   2   8   0     19.4730      0.6772     20.3301      0.0000
   3   8   0     21.3958      0.5748     22.2295      0.0000
   4   8   0     22.6608      0.2229     22.6848      0.0000
   5   8   0     17.6887      0.5193     17.4904      0.0000
   6   8   0     18.3119      1.1073     18.2609      0.0000
   7   8   0     12.8424      0.3147     12.9204      0.0000
   8   8   0      0.6211      0.9986      0.3808      0.0000
   9   8   0      0.0000      1.2089     -0.1874      0.0000
  10   8   0      3.2436      0.7929     -3.1685      0.0000
  11   8   0      2.4769      1.0940     -1.8989      0.0000
  -6   9   0      3.3418      1.0582      4.0723      0.0000
  -5   9   0      6.8477      0.3888      6.5755      0.0000
  -4   9   0      7.1296      0.5701      7.7533      0.0000
  -3   9   0      8.9497      0.3374      9.0487      0.0000
  -2   9   0     13.5330      0.4615     13.8052      0.0000
  -1   9   0     15.7942      0.5234     16.2839      0.0000
   0   9   0     11.1179      0.3739     12.0205      0.0000
   1   9   0     16.4120      0.6926     17.4668      0.0000
   2   9   0     15.1240      0.5488     15.4303      0.0000
   3   9   0     12.8621      0.4548     12.9530      0.0000
   4   9   0     13.0990      0.4004     13.8626      0.0000
   5   9   0      5.2574      0.3210      5.7734      0.0000
   6   9   0      4.7792      0.3567      4.2615      0.0000
   7   9   0      5.0394      0.4921      5.0926      0.0000
   8   9   0      8.6895      0.4387     -8.1068      0.0000
   9   9   0     10.7447      0.3804    -11.1723      0.0000
  10   9   0     12.0715      0.3843    -12.5833      0.0000
  -6  10   0      7.3128      0.6343      7.6661      0.0000
  -5  10   0      5.8952      0.6856      5.1782      0.0000
  -4  10   0      7.7746      0.7089      7.7132      0.0000
  -3  10   0     14.2367      0.4904     14.4809      0.0000
  -2  10   0     15.0548      0.5720     14.6432      0.0000
  -1  10   0      7.9110      0.3730      8.0375      0.0000
   0  10   0      2.2577      0.7732      1.7720      0.0000
   1  10   0      7.4203      0.2762      7.6277      0.0000
   2  10   0      9.5719      0.3792      9.7507      0.0000
   3  10   0      0.0000      0.9244      0.5614      0.0000
   4  10   0      5.1910      0.3468     -4.9867      0.0000
   5  10   0      7.2897      0.3471     -6.8376      0.0000
   6  10   0     10.2287      0.4894    -10.2212      0.0000
   7  10   0      6.0258      0.4954     -5.3718      0.0000
   8  10   0      7.1960      0.5553     -7.0931      0.0000
   9  10   0      2.2871      1.1647     -3.3857      0.0000
  -6  11   0      5.7474      0.8790      5.2658      0.0000
  -5  11   0      5.8432      0.7781      5.3862      0.0000
  -4  11   0      6.8613      0.6359      6.6007      0.0000
  -3  11   0      7.1710      0.5892      7.5654      0.0000
  -2  11   0      7.9461      0.7369      8.1537      0.0000
  -1  11   0      2.2145      0.9745      2.7186      0.0000
   0  11   0      5.4165      0.3357     -5.4145      0.0000
   1  11   0      3.7833      0.4304     -3.6882      0.0000
   2  11   0      1.2933      1.0144     -1.1924      0.0000
   3  11   0      6.0977      0.3564     -5.9186      0.0000
   4  11   0     15.6112      0.2441    -15.6661      0.0000
   5  11   0     13.6831      0.2549    -14.1870      0.0000
   6  11   0      7.4040      0.4049     -8.1228      0.0000
   7  11   0      3.0141      0.9447     -2.9244      0.0000
   8  11   0      9.9304      0.4902     -9.1243      0.0000
  -4  12   0      0.0000      1.7191     -0.1108      0.0000
  -3  12   0      0.0000      1.6418     -0.7440      0.0000
  -2  12   0      0.0000      1.5916     -0.6972      0.0000
  -1  12   0      0.0000      1.5607      0.5569      0.0000
   0  12   0      7.0016      0.4756     -6.8751      0.0000
   1  12   0     10.7840      0.2775    -10.4648      0.0000
   2  12   0     10.1843      0.3358     -9.9918      0.0000
   3  12   0      7.2047      0.4211     -7.3442      0.0000
   4  12   0      7.8364      0.3934     -7.6727      0.0000
   5  12   0      8.9312      0.3617     -9.5237      0.0000
   6  12   0      8.1526      0.4119     -8.3600      0.0000
   7  12   0      5.2898      0.6772     -4.7543      0.0000
   8  12   0      8.0274      0.6580     -7.6239      0.0000
  -2  13   0      3.8161      1.1554     -3.4969      0.0000
  -1  13   0      5.6011      0.7954     -5.4487      0.0000
   0  13   0      9.1189      0.6497     -8.7316      0.0000
   1  13   0      9.1385      0.6232     -8.9109      0.0000
   2  13   0      7.1212      0.6127     -6.8785      0.0000
   3  13   0      6.0211      0.6560     -5.9838      0.0000
   4  13   0      3.4452      1.0398     -3.1279      0.0000
   5  13   0      3.3026      1.0986     -3.4522      0.0000
   1  14   0      4.1695      1.0575     -3.1951      0.0000
   2  14   0      0.0000      1.6809     -1.7477      0.0000
   3  14   0      5.5831      0.7815     -5.4890      0.0000
   4  14   0      5.9699      0.7539     -5.8056      0.0000
   5  14   0      0.8820      1.6905      0.2745      0.0000
  -5 -14   1      1.2989      1.7657     -2.1283      0.0000
  -4 -14   1      1.2451      1.7565     -2.5017      0.0000
  -3 -14   1      2.8921      1.5086     -3.0628      0.0000
  -5 -13   1      7.4081      0.6076     -7.1304      0.0000
  -4 -13   1      8.2992      0.6641     -8.0523      0.0000
  -3 -13   1      4.9286      0.8200     -4.6483      0.0000
  -2 -13   1      3.0241      1.2757     -3.4214      0.0000
  -1 -13   1      6.1147      0.7286     -6.7367      0.0000
   0 -13   1     11.1575      0.5722    -10.6093      0.0000
   1 -13   1      5.1951      0.8752     -5.7926      0.0000
  -5 -12   1      4.2566      0.8416     -4.4882      0.0000
  -4 -12   1      7.5682      0.6251     -7.9210      0.0000
  -3 -12   1     11.1787      0.4766    -11.0996      0.0000
  -2 -12   1      8.3737      0.5869     -8.1528      0.0000
  -1 -12   1      4.2572      0.8738     -4.3123      0.0000
   0 -12   1      5.9138      0.4887     -5.8075      0.0000
   1 -12   1      3.0481      1.2355     -2.8809      0.0000
   2 -12   1      2.6684      1.4974      1.4353      0.0000
   3 -12   1      0.5697      1.7001      1.8905      0.0000
  -9 -11   1      8.6967      0.6126     -7.6521      0.0000
  -8 -11   1      6.2361      0.5892     -6.2040      0.0000
  -7 -11   1      2.3941      1.2277     -3.3494      0.0000
  -6 -11   1      9.7032      0.3540     -9.9408      0.0000
  -5 -11   1     15.9691      0.7636    -16.4012      0.0000
  -4 -11   1     12.3890      0.2775    -12.0712      0.0000
  -3 -11   1      5.2973      0.4122     -4.8289      0.0000
  -2 -11   1      0.0000      1.1438      0.7079      0.0000
  -1 -11   1      3.7152      0.4689      3.8736      0.0000
   0 -11   1      2.0600      0.8308      1.7742      0.0000
   1 -11   1      3.5132      0.5413      3.0486      0.0000
   2 -11   1      6.3115      0.6258      6.3421      0.0000
   3 -11   1      6.7499      0.6532      6.4037      0.0000
   4 -11   1      7.2934      0.6360      6.6444      0.0000
   5 -11   1      4.4787      1.0357      3.8311      0.0000
  -9 -10   1      4.6637      0.4791     -4.5269      0.0000
  -8 -10   1      7.7390      0.5519     -7.8011      0.0000
  -7 -10   1      5.7721      0.5252     -5.0996      0.0000
  -6 -10   1      3.5359      0.5417     -2.6194      0.0000
  -5 -10   1      7.0491      0.3822     -7.3260      0.0000
  -4 -10   1      4.4057      0.4226     -4.9617      0.0000
  -3 -10   1      2.0090      0.8364      2.2520      0.0000
  -2 -10   1      9.7972      0.3000      9.9224      0.0000
  -1 -10   1     13.6875      0.2547     13.5226      0.0000
   0 -10   1      9.8244      0.3055      9.8647      0.0000
   1 -10   1      6.6150      0.3043      6.4292      0.0000
   2 -10   1      8.8639      0.4093      8.9121      0.0000
   3 -10   1     10.1621      0.3579      9.8731      0.0000
   4 -10   1      7.5910      0.6716      7.6475      0.0000
   5 -10   1      6.8272      0.6391      6.6206      0.0000
   6 -10   1      5.4680      0.8315      5.5354      0.0000
 -10  -9   1      8.8731      0.4762     -9.0243      0.0000
  -9  -9   1      5.6482      0.6017     -5.2725      0.0000
  -8  -9   1      1.1378      1.3119     -1.7647      0.0000
  -7  -9   1      4.9145      0.5233      5.6550      0.0000
  -6  -9   1     13.0777      0.2444     13.1246      0.0000
  -5  -9   1      5.4420      0.3340      5.0010      0.0000
  -4  -9   1      6.2858      0.3651      6.4855      0.0000
  -3  -9   1     13.6276      0.5466     14.0146      0.0000
  -2  -9   1     17.1115      0.6642     17.5567      0.0000
  -1  -9   1     15.7360      0.5704     15.7305      0.0000
   0  -9   1      8.2002      0.3748      8.1019      0.0000
   1  -9   1      9.1876      0.6074      9.4105      0.0000
   2  -9   1     10.4375      0.6468     11.0039      0.0000
   3  -9   1     10.1540      0.3260     10.2414      0.0000
   4  -9   1      5.1566      0.9708      5.6384      0.0000
   5  -9   1      2.4544      0.9524      2.7465      0.0000
   6  -9   1      3.9252      0.9712      3.7627      0.0000
 -10  -8   1      5.3193      0.5612     -4.7539      0.0000
  -9  -8   1      0.0000      1.0532      0.8892      0.0000
  -8  -8   1      8.4071      0.4534      7.1274      0.0000
  -7  -8   1      9.8714      0.3815     10.0920      0.0000
  -6  -8   1     27.7365      0.5547     27.6701      0.0000
  -5  -8   1     27.0131      0.6843     27.3567      0.0000
  -4  -8   1     14.8027      0.6377     15.8778      0.0000
  -3  -8   1      4.9817      0.3342      4.7683      0.0000
  -2  -8   1      0.2003      0.8421     -0.2996      0.0000
  -1  -8   1     17.7309      0.6959     18.2935      0.0000
   0  -8   1     19.8857      0.8672     20.9164      0.0000
   1  -8   1     12.2896      0.5176     12.7253      0.0000
   2  -8   1     10.7162      0.4307     11.4145      0.0000
   3  -8   1      0.9924      1.0868      1.4525      0.0000
   4  -8   1      3.1843      0.5913     -2.8092      0.0000
   5  -8   1      8.2822      0.3816     -8.5033      0.0000
   6  -8   1      8.4365      0.4006     -8.7487      0.0000
 -11  -7   1      8.3721      0.4827      9.1364      0.0000
 -10  -7   1      8.7675      0.4348      9.0765      0.0000
  -9  -7   1      8.3028      0.6970      7.9912      0.0000
  -8  -7   1     17.0639      0.8626     17.0755      0.0000
  -7  -7   1     18.8447      0.2730     18.8975      0.0000
  -6  -7   1     19.2181      0.5341     19.1852      0.0000
  -5  -7   1     11.6434      0.2148     10.8673      0.0000
  -4  -7   1      7.7860      0.2797      7.5075      0.0000
  -3  -7   1     16.2734      0.8218     17.5607      0.0000
  -2  -7   1      9.4972      0.1879      9.4460      0.0000
  -1  -7   1      1.3342      0.6866      1.3815      0.0000
   0  -7   1      4.1081      0.3353      4.0953      0.0000
   1  -7   1      1.0754      0.9459     -0.9414      0.0000
   2  -7   1     12.1790      0.6920     12.7232      0.0000
   3  -7   1      1.0935      1.0165     -0.8743      0.0000
   4  -7   1     18.1482      0.2948    -18.5731      0.0000
   5  -7   1     15.3357      0.3953    -15.8442      0.0000
   6  -7   1     10.6171      0.3177    -10.5909      0.0000
   7  -7   1      7.7714      0.5792     -7.6047      0.0000
 -11  -6   1     10.4835      0.4118     10.6118      0.0000
 -10  -6   1     17.6814      0.3065     18.5267      0.0000
  -9  -6   1     21.7635      0.2237     21.5097      0.0000
  -8  -6   1     11.6381      0.4084     11.6467      0.0000
  -7  -6   1      5.2463      0.4027     -5.0141      0.0000
  -6  -6   1      2.2752      0.4990      2.0475      0.0000
  -5  -6   1     18.9803      0.1632     19.0650      0.0000
  -4  -6   1     28.3689      0.7693     28.6757      0.0000
  -3  -6   1      6.9281      0.2044      6.7493      0.0000
  -2  -6   1     15.7972      0.5605    -15.4799      0.0000
  -1  -6   1     22.4463      0.5542    -22.9432      0.0000
   0  -6   1     13.3578      0.7375    -12.7670      0.0000
   1  -6   1     24.2631      1.2257    -25.8191      0.0000
   2  -6   1     10.4740      0.2372    -11.1503      0.0000
   3  -6   1      2.9087      0.4797     -3.0664      0.0000
   4  -6   1      7.7220      0.3195     -7.3518      0.0000
   5  -6   1     16.1812      0.4697    -16.0956      0.0000
   6  -6   1     16.9266      0.4165    -16.7319      0.0000
   7  -6   1     10.6351      0.4275    -10.7364      0.0000
   8  -6   1      8.2204      0.5643     -7.3293      0.0000
 -12  -5   1     10.4001      0.4504      9.6114      0.0000
 -11  -5   1      9.3954      0.4253      9.9215      0.0000
 -10  -5   1      6.8416      0.4766      6.9549      0.0000
  -9  -5   1      2.3442      0.5813      1.8023      0.0000
  -8  -5   1      4.6724      0.4472      4.4781      0.0000
  -7  -5   1      1.3722      0.7926     -2.0584      0.0000
  -6  -5   1      7.3798      0.2528      7.2177      0.0000
  -5  -5   1      1.5973      0.5693      1.6523      0.0000
  -4  -5   1     11.2030      0.4238     10.8352      0.0000
  -3  -5   1      4.8649      0.2981      4.0198      0.0000
  -2  -5   1     27.0046      0.8385    -25.8835      0.0000
  -1  -5   1     51.3495      1.6582    -52.7258      0.0000
   0  -5   1     38.5277      1.1867    -41.2361      0.0000
   1  -5   1     36.6669      1.2413    -39.1056      0.0000
   2  -5   1     13.7823      0.6248    -14.4909      0.0000
   3  -5   1     14.4606      0.1919    -14.5708      0.0000
   4  -5   1     15.4415      0.3019    -15.7152      0.0000
   5  -5   1      5.5945      0.4351     -5.6071      0.0000
   6  -5   1     13.4699      0.3546    -13.7502      0.0000
   7  -5   1     11.0707      0.3817    -11.7453      0.0000
   8  -5   1      2.5179      1.1127     -2.4687      0.0000
   9  -5   1      2.0543      1.4861     -1.9610      0.0000
 -12  -4   1      2.5794      1.1039      1.9031      0.0000
 -11  -4   1      9.7167      0.4254     -9.5777      0.0000
 -10  -4   1      5.4287      0.4568     -4.9893      0.0000
  -9  -4   1      4.4808      0.3259      4.1410      0.0000
  -8  -4   1     15.5145      0.2753     15.6199      0.0000
  -7  -4   1     13.8863      0.2844    -13.3553      0.0000
  -6  -4   1     27.2130      0.5259    -26.7770      0.0000
  -5  -4   1     35.0996      0.4626    -33.0784      0.0000
  -4  -4   1     20.3651      0.3473    -19.5551      0.0000
  -3  -4   1     16.2621      0.3944    -19.1546      0.0000
  -2  -4   1     13.0712      0.3781    -15.3437      0.0000
  -1  -4   1     33.6078      1.2735    -35.2616      0.0000
   0  -4   1     30.3662      0.7411    -32.2727      0.0000
   1  -4   1     34.2677      0.8504    -35.6589      0.0000
   2  -4   1     25.1729      0.2290    -26.3565      0.0000
   3  -4   1     13.2556      0.4192    -14.1134      0.0000
   4  -4   1     14.1726      0.4958    -14.4193      0.0000
   5  -4   1      5.3569      0.2842     -4.9092      0.0000
   6  -4   1      1.0720      0.9686     -0.2416      0.0000
   7  -4   1      3.2549      0.7055     -3.2710      0.0000
   8  -4   1     19.5695      0.3098     18.9003      0.0000
   9  -4   1     13.4702      0.3785     13.4810      0.0000
  10  -4   1      8.8173      0.5521      8.0443      0.0000
 -12  -3   1      2.9671      0.9597     -2.4891      0.0000
 -11  -3   1      4.3495      0.6336     -3.6754      0.0000
 -10  -3   1      2.3439      0.8818      1.8236      0.0000
  -9  -3   1      7.7181      0.3422     -7.3341      0.0000
  -8  -3   1      8.6559      0.5120     -7.7608      0.0000
  -7  -3   1     38.9040      0.2975    -38.0954      0.0000
  -6  -3   1     37.9435      0.8903    -36.9912      0.0000
  -5  -3   1     36.6100      0.8838    -36.4090      0.0000
  -4  -3   1     24.8633      0.3260    -24.2233      0.0000
  -3  -3   1     41.3724      1.4848    -42.7217      0.0000
  -2  -3   1     38.2280      1.3533    -38.4046      0.0000
  -1  -3   1     10.7834      0.3929    -10.2026      0.0000
   0  -3   1     15.0050      0.2188    -15.7945      0.0000
   1  -3   1     12.8894      0.6075    -13.1044      0.0000
   2  -3   1      8.8561      0.1832      9.5201      0.0000
   3  -3   1      6.4123      0.2581     -6.2018      0.0000
   4  -3   1      5.2002      0.2363      5.6815      0.0000
   5  -3   1     14.3677      0.4124     14.3442      0.0000
   6  -3   1     33.7376      0.2586     34.6289      0.0000
   7  -3   1     20.7541      0.2744     21.1511      0.0000
   8  -3   1      7.8699      0.4435      7.7475      0.0000
   9  -3   1      2.4995      1.0106      2.9059      0.0000
  10  -3   1      7.7115      0.5837      6.6891      0.0000
 -12  -2   1      1.6612      1.3606      1.6800      0.0000
 -11  -2   1     11.5845      0.3608    -11.3451      0.0000
 -10  -2   1     14.9095      0.3204    -15.1885      0.0000
  -9  -2   1     24.2628      0.1728    -23.6642      0.0000
  -8  -2   1      6.5172      0.2839     -6.3704      0.0000
  -7  -2   1     27.8455      0.1548    -27.4898      0.0000
  -6  -2   1     42.1301      0.1636    -41.7600      0.0000
  -5  -2   1     20.1936      0.1334    -21.1249      0.0000
  -4  -2   1      4.9267      0.3729     -4.5249      0.0000
  -3  -2   1      4.2332      0.2605     -3.3717      0.0000
  -2  -2   1     22.0216      0.5808    -22.2411      0.0000
  -1  -2   1     22.3564      0.6589    -23.2855      0.0000
   0  -2   1     45.4809      1.2173     49.2702      0.0000
   1  -2   1     20.8875      0.7355    -21.0128      0.0000
   2  -2   1      4.4926      0.2816     -3.8878      0.0000
   3  -2   1     29.8771      0.5488     29.6362      0.0000
   4  -2   1     77.9996      0.2332     79.7300      0.0000
   5  -2   1     61.3236      0.3572     61.6116      0.0000
   6  -2   1     15.2619      0.1438     15.8922      0.0000
   7  -2   1      0.8902      0.9198     -0.7491      0.0000
   8  -2   1      9.6057      0.2530      9.7623      0.0000
   9  -2   1      7.7028      0.4710      7.5893      0.0000
  10  -2   1      8.2125      0.5089      7.6358      0.0000
 -12  -1   1     10.9117      0.4672    -10.2677      0.0000
 -11  -1   1     15.7837      0.3230    -15.8744      0.0000
 -10  -1   1     10.1187      0.3404    -11.1375      0.0000
  -9  -1   1     18.7465      0.3185    -18.4478      0.0000
  -8  -1   1     14.7784      0.2921    -15.5791      0.0000
  -7  -1   1     10.4843      0.1569    -10.0677      0.0000
  -6  -1   1      9.8025      0.1590     -9.5129      0.0000
  -5  -1   1      8.0070      0.1350      8.8237      0.0000
  -4  -1   1     23.8931      0.1328     24.0953      0.0000
  -3  -1   1     10.3367      0.1272     10.0592      0.0000
  -2  -1   1     65.6790      0.2888     64.5658      0.0000
  -1  -1   1     36.6330      0.7272    -35.0857      0.0000
   0  -1   1     38.9278      1.1819     40.1547      0.0000
   1  -1   1     93.7198      2.3402     94.5981      0.0000
   2  -1   1     57.8072      0.7865     60.8629      0.0000
   3  -1   1     11.1993      0.1155     11.3036      0.0000
   4  -1   1     11.8763      0.1233     13.0560      0.0000
   5  -1   1     25.3011      0.1495     25.6163      0.0000
   6  -1   1     33.9661      0.3222     34.0694      0.0000
   7  -1   1     12.3402      0.1986     11.8825      0.0000
   8  -1   1      7.7761      0.2790      7.9892      0.0000
   9  -1   1      4.6302      0.3569      4.0358      0.0000
  10  -1   1      0.0000      1.2355     -0.2698      0.0000
  11  -1   1      0.0000      1.3365     -0.3079      0.0000
 -12   0   1      9.0639      0.4864     -9.0421      0.0000
 -11   0   1      9.6143      0.4586     -9.5127      0.0000
 -10   0   1      5.2425      0.4906     -5.1034      0.0000
  -9   0   1      1.7080      0.6813      2.3609      0.0000
  -8   0   1      7.1791      0.1974      6.9097      0.0000
  -7   0   1      7.0861      0.1964     -6.0985      0.0000
  -6   0   1      0.6619      0.6606     -0.5864      0.0000
  -5   0   1     18.9847      0.1041     19.4012      0.0000
  -4   0   1     37.6479      0.7364     38.9272      0.0000
  -3   0   1     19.3953      0.7673     20.5404      0.0000
  -2   0   1     80.4413      2.2879     80.4352      0.0000
  -1   0   1     90.4001      0.3784     90.3204      0.0000
   0   0   1     98.9065     11.3871    108.5183      0.0000
   1   0   1     76.2808      2.4387     75.0739      0.0000
   2   0   1     26.1589      0.1922    -24.7966      0.0000
   3   0   1     62.9894      0.5529    -60.9187      0.0000
   4   0   1      4.7804      0.2440     -3.9037      0.0000
   5   0   1     25.7078      0.2385     25.5075      0.0000
   6   0   1     24.2945      0.6223     23.8916      0.0000
   7   0   1      5.1588      0.2122      4.3057      0.0000
   8   0   1      5.0149      0.2816     -4.2326      0.0000
   9   0   1      5.8586      0.4194     -6.0660      0.0000
  10   0   1      8.6212      0.3995     -8.5930      0.0000
  11   0   1     13.1789      0.3589    -12.8633      0.0000
  12   0   1      6.8780      0.5342     -6.5978      0.0000
 -11   1   1      3.1098      0.8566      3.0268      0.0000
 -10   1   1     10.4787      0.3638     10.4470      0.0000
  -9   1   1      9.1555      0.3511      9.2585      0.0000
  -8   1   1     17.6499      0.2301     17.3286      0.0000
  -7   1   1      9.9741      0.1590     10.3164      0.0000
  -6   1   1      9.0389      0.1518      8.9638      0.0000
  -5   1   1     29.1887      0.7034     29.2617      0.0000
  -4   1   1     35.0711      1.0389     34.9980      0.0000
  -3   1   1     15.5560      0.5378     15.6338      0.0000
  -2   1   1     56.8545      0.6179     56.5907      0.0000
  -1   1   1     45.5316      0.1366     47.0276      0.0000
   1   1   1     32.7000      0.5464     32.3311      0.0000
   2   1   1     33.2357      0.4795    -33.1488      0.0000
   3   1   1      1.0671      0.2909      0.1806      0.0000
   4   1   1      8.8131      0.1827     -9.7941      0.0000
   5   1   1     11.7428      0.2216    -12.2148      0.0000
   6   1   1      1.0605      0.5201      1.3815      0.0000
   7   1   1     14.2393      0.3811    -14.8956      0.0000
   8   1   1     15.8279      0.3859    -14.4797      0.0000
   9   1   1     19.0043      0.1958    -19.3098      0.0000
  10   1   1     17.5631      0.3033    -17.4886      0.0000
  11   1   1     15.2109      0.3291    -14.9097      0.0000
  12   1   1     11.3959      0.4151    -11.3830      0.0000
 -10   2   1     10.3145      0.3918     10.0490      0.0000
  -9   2   1     11.6510      0.3351     11.4988      0.0000
  -8   2   1     20.3345      0.2812     19.4301      0.0000
  -7   2   1     25.2848      0.2152     25.1566      0.0000
  -6   2   1     20.6478      0.2772     20.3365      0.0000
  -5   2   1     23.7044      0.8066     24.1920      0.0000
  -4   2   1     42.8897      1.3766     42.1641      0.0000
  -3   2   1     20.6949      0.6136     22.0527      0.0000
  -2   2   1     47.3423      0.3239    -46.2101      0.0000
  -1   2   1     59.7537      0.7521    -60.5543      0.0000
   0   2   1      9.7679      0.1364     -9.0791      0.0000
   1   2   1     83.1254      0.3796     83.2841      0.0000
   2   2   1      9.9452      0.0792    -10.7378      0.0000
   3   2   1     27.0907      0.2929    -25.8828      0.0000
   4   2   1      5.6171      0.2824      5.1670      0.0000
   5   2   1     32.3899      0.4808    -31.9081      0.0000
   6   2   1     26.6917      0.4877    -26.5938      0.0000
   7   2   1     33.9965      0.5010    -34.1936      0.0000
   8   2   1     22.4312      0.4689    -21.7558      0.0000
   9   2   1      3.6377      0.5303     -3.7653      0.0000
  10   2   1     14.9914      0.2972    -14.6386      0.0000
  11   2   1     15.2377      0.3315    -14.9708      0.0000
  12   2   1     11.1361      0.4454    -10.9692      0.0000
  -9   3   1     12.6805      0.2843     12.3139      0.0000
  -8   3   1     10.8361      0.2425     10.3730      0.0000
  -7   3   1     14.3993      0.6858     14.7690      0.0000
  -6   3   1     19.3091      1.3474     19.1220      0.0000
  -5   3   1     14.8372      0.5728     15.8066      0.0000
  -4   3   1     14.7565      0.4637    -14.2971      0.0000
  -3   3   1      2.9441      0.3900     -1.3171      0.0000
  -2   3   1      3.8451      0.2867     -4.0265      0.0000
  -1   3   1     17.1361      0.1662    -17.4362      0.0000
   0   3   1     12.6019      0.1531    -12.7447      0.0000
   1   3   1     24.9617      0.1546    -24.2501      0.0000
   2   3   1     26.9652      0.1567    -25.1062      0.0000
   3   3   1     51.9393      0.5211    -50.5198      0.0000
   4   3   1     36.9932      0.5217    -37.2604      0.0000
   5   3   1     40.4647      0.5414    -39.4638      0.0000
   6   3   1     33.8080      0.2382    -33.1462      0.0000
   7   3   1     18.6865      0.2247    -18.1993      0.0000
   8   3   1     16.9878      0.3069    -17.1005      0.0000
   9   3   1      4.4934      0.4599      3.7367      0.0000
  10   3   1      2.3682      0.8339      2.5546      0.0000
  11   3   1      2.5196      0.9114     -2.6007      0.0000
  12   3   1      7.6582      0.5038     -8.0331      0.0000
  -9   4   1      8.9186      0.4686      8.9996      0.0000
  -8   4   1      0.0000      1.2485      1.0461      0.0000
  -7   4   1      2.5723      0.8392      2.7597      0.0000
  -6   4   1     14.0230      0.3013    -14.3474      0.0000
  -5   4   1     10.4981      0.3194    -10.3095      0.0000
  -4   4   1     11.4766      0.2761    -12.4285      0.0000
  -3   4   1     16.4102      0.2183    -16.8402      0.0000
  -2   4   1      2.3514      0.4883     -2.5498      0.0000
  -1   4   1     16.1356      0.1879    -17.4195      0.0000
   0   4   1     15.3930      0.1760    -15.6766      0.0000
   1   4   1     29.4581      0.1762    -29.2016      0.0000
   2   4   1     69.8571      0.2972    -69.9745      0.0000
   3   4   1     49.4580      0.7127    -48.3740      0.0000
   4   4   1     33.0053      0.3444    -33.7540      0.0000
   5   4   1     13.3400      0.2042    -12.4918      0.0000
   6   4   1     21.2997      0.4398    -20.3079      0.0000
   7   4   1     15.6574      0.1600    -15.2166      0.0000
   8   4   1      6.2561      0.2930     -6.3091      0.0000
   9   4   1     15.4776      0.2819     15.1431      0.0000
  10   4   1      8.6076      0.4108      9.3481      0.0000
  11   4   1      5.0854      0.5328      4.6368      0.0000
  12   4   1      5.9039      0.5290      6.0156      0.0000
  -9   5   1      1.0613      1.4190     -0.5881      0.0000
  -8   5   1      6.5774      0.4888     -6.0662      0.0000
  -7   5   1      0.2513      1.2743     -0.3535      0.0000
  -6   5   1      7.7893      0.4717     -7.9812      0.0000
  -5   5   1     26.6715      0.2583    -28.9906      0.0000
  -4   5   1     27.0512      0.2428    -28.4674      0.0000
  -3   5   1     29.5972      0.2312    -31.1405      0.0000
  -2   5   1     20.9183      0.2152    -22.1483      0.0000
  -1   5   1      8.0138      0.2808     -8.0288      0.0000
   0   5   1     34.4037      0.2056    -36.4822      0.0000
   1   5   1     31.9069      0.1929    -33.1748      0.0000
   2   5   1     36.6121      0.1982    -36.4390      0.0000
   3   5   1      4.4766      0.2600     -3.3703      0.0000
   4   5   1      5.7108      0.4021      5.3784      0.0000
   5   5   1      7.9562      0.2091      7.2926      0.0000
   6   5   1      1.3951      0.4601      1.5219      0.0000
   7   5   1      3.9180      0.2989      3.9878      0.0000
   8   5   1      2.1822      0.4850     -2.7164      0.0000
  10   5   1     17.7501      0.2924     18.8188      0.0000
  11   5   1     17.6883      0.3194     17.0540      0.0000
  12   5   1     13.3498      0.3853     13.3012      0.0000
  -9   6   1     10.4722      0.4956     -9.9916      0.0000
  -8   6   1     11.9408      0.4346    -11.3666      0.0000
  -7   6   1      3.9848      0.7031     -3.9388      0.0000
  -6   6   1      0.6786      1.0436     -1.2112      0.0000
  -5   6   1     12.6419      0.3379    -13.8789      0.0000
  -4   6   1     24.5288      0.2603    -25.6446      0.0000
  -3   6   1     29.8831      0.2474    -31.7105      0.0000
  -2   6   1     38.5109      0.2457    -41.2545      0.0000
  -1   6   1     18.0429      0.2265    -18.1040      0.0000
   0   6   1      7.1320      0.3284     -7.3849      0.0000
   1   6   1     18.0366      0.2012     17.9741      0.0000
   2   6   1      9.7132      0.2317      8.9543      0.0000
   3   6   1      6.8350      0.2084      7.0243      0.0000
   4   6   1      7.8135      0.3733      7.7411      0.0000
   5   6   1     21.9359      0.5952     21.2399      0.0000
   6   6   1     23.1118      0.3778     23.1194      0.0000
   7   6   1     24.5728      0.7271     25.0883      0.0000
   8   6   1     15.0055      0.5555     14.2320      0.0000
   9   6   1     16.0587      0.2860     16.8307      0.0000
  10   6   1     14.9297      0.3076     15.7056      0.0000
  11   6   1     10.9285      0.3740     10.9865      0.0000
  12   6   1      4.2579      0.7119      4.0148      0.0000
  -8   7   1     15.3088      0.4020    -15.0653      0.0000
  -7   7   1      3.8945      0.8019     -3.1352      0.0000
  -6   7   1      0.7860      1.1213      1.5498      0.0000
  -5   7   1      6.2308      0.3230     -6.6817      0.0000
  -4   7   1     12.9416      0.3300    -14.2070      0.0000
  -3   7   1     13.5115      0.3025    -14.6195      0.0000
  -2   7   1      7.0118      0.4258     -7.8463      0.0000
  -1   7   1     15.9203      0.2568     17.2734      0.0000
   0   7   1      6.8646      0.3814      7.4083      0.0000
   1   7   1     11.9828      0.2568     11.9841      0.0000
   2   7   1     17.0135      0.2187     17.0250      0.0000
   3   7   1     24.6884      0.8046     24.1343      0.0000
   4   7   1     29.0597      1.0273     29.0991      0.0000
   5   7   1     19.2318      0.5416     19.3686      0.0000
   6   7   1     15.2014      0.9970     15.2363      0.0000
   7   7   1     24.8417      0.6406     25.2306      0.0000
   8   7   1     20.1752      0.6909     19.3643      0.0000
   9   7   1     13.8966      0.3041     14.6096      0.0000
  10   7   1      3.2074      0.7016      3.2233      0.0000
  11   7   1      3.8514      0.6916      3.6173      0.0000
  12   7   1      1.7984      1.3842     -1.1543      0.0000
  -7   8   1      6.7554      0.5915     -7.1512      0.0000
  -6   8   1      1.9234      1.0633     -1.5912      0.0000
  -5   8   1      1.6077      1.1374      1.1295      0.0000
  -4   8   1      7.3501      0.4499      7.5798      0.0000
  -3   8   1     16.6155      0.7242     17.1018      0.0000
  -2   8   1      8.3739      0.4059      8.8869      0.0000
  -1   8   1     12.8365      0.2970     13.1971      0.0000
   0   8   1     10.3953      0.3137     10.6143      0.0000
   1   8   1     23.1496      0.2401     23.4070      0.0000
   2   8   1     37.4070      0.2406     38.0304      0.0000
   3   8   1     20.8432      0.6236     21.3378      0.0000
   4   8   1     11.9411      0.3513     12.3127      0.0000
   5   8   1     12.6030      0.4037     12.9525      0.0000
   6   8   1      5.4777      0.3036      5.6613      0.0000
   7   8   1     10.8960      0.2529     11.0146      0.0000
   8   8   1      3.7029      0.4034      3.2799      0.0000
   9   8   1      5.4998      0.4676      5.9572      0.0000
  10   8   1      2.5849      0.8884     -2.3296      0.0000
  11   8   1      5.5546      0.5457     -5.9243      0.0000
  -6   9   1      6.6046      0.4130      6.6113      0.0000
  -5   9   1     10.3718      0.7882     11.1823      0.0000
  -4   9   1     10.1208      0.5945     10.2237      0.0000
  -3   9   1     12.5004      0.6834     12.6279      0.0000
  -2   9   1     15.6671      0.5892     15.8922      0.0000
  -1   9   1     16.9402      0.6141     16.9188      0.0000
   0   9   1     10.0548      0.3380      9.8867      0.0000
   1   9   1      8.0870      0.3862      8.8723      0.0000
   2   9   1     21.6036      0.1831     23.3657      0.0000
   3   9   1     22.5728      0.3701     23.4349      0.0000
   4   9   1      6.0183      0.2782      5.8194      0.0000
   5   9   1      1.0164      0.8385      0.6179      0.0000
   6   9   1      6.1317      0.3113     -5.6080      0.0000
   7   9   1      1.2550      1.1817     -0.9717      0.0000
   8   9   1     10.4124      0.2757    -10.0298      0.0000
   9   9   1      9.5174      0.4005     -9.6962      0.0000
  10   9   1      4.2120      0.6651     -4.5316      0.0000
  11   9   1      3.3985      0.8649     -3.9209      0.0000
  -6  10   1      9.0523      0.6443      8.6587      0.0000
  -5  10   1      6.9520      0.5814      6.5909      0.0000
  -4  10   1      9.7896      0.4152      9.6899      0.0000
  -3  10   1     11.1999      0.3527     11.2537      0.0000
  -2  10   1     12.8453      0.7419     13.1534      0.0000
  -1  10   1     12.3842      0.2604     12.8512      0.0000
   0  10   1      0.0000      1.0385     -0.2896      0.0000
   1  10   1      6.2164      0.3339     -6.3029      0.0000
   2  10   1      0.4088      1.0352      0.3562      0.0000
   3  10   1     10.3609      0.4145     10.4781      0.0000
   4  10   1      3.7703      0.3393      4.0899      0.0000
   5  10   1      6.7367      0.3559     -6.2725      0.0000
   6  10   1     15.4457      0.4862    -15.2904      0.0000
   7  10   1      7.9780      0.4893     -8.1101      0.0000
   8  10   1      8.2128      0.5117     -8.0889      0.0000
   9  10   1     10.9216      0.3995    -11.2747      0.0000
  10  10   1      8.1878      0.4992     -8.9512      0.0000
  -6  11   1      7.1473      0.7068      6.6350      0.0000
  -5  11   1      5.4072      0.7984      5.1083      0.0000
  -4  11   1      6.2647      0.6451      5.9354      0.0000
  -3  11   1      8.2422      0.4314      8.9989      0.0000
  -2  11   1      1.7918      1.1781      2.6681      0.0000
  -1  11   1      1.3337      1.1688     -1.7680      0.0000
   0  11   1      5.6326      0.4036     -6.2183      0.0000
   1  11   1      4.4684      0.4375     -5.1481      0.0000
   2  11   1      3.6006      0.3961     -3.6636      0.0000
   3  11   1      6.6902      0.5078     -6.6746      0.0000
   4  11   1     10.9718      0.2780    -10.7846      0.0000
   5  11   1     10.9354      0.2801    -11.0538      0.0000
   6  11   1     12.7142      0.5274    -12.9715      0.0000
   7  11   1      7.2610      0.6009     -7.3058      0.0000
   8  11   1      5.0821      0.4176     -4.6064      0.0000
   9  11   1     10.9454      0.4238    -10.3725      0.0000
  -5  12   1      1.2944      1.7931      1.7149      0.0000
  -4  12   1      3.8228      1.1053     -3.7728      0.0000
  -3  12   1      2.8456      1.3396     -2.2985      0.0000
  -2  12   1      1.2000      1.5607      0.9484      0.0000
  -1  12   1      1.1858      1.2813      0.8421      0.0000
   0  12   1      6.5917      0.4036     -6.8978      0.0000
   1  12   1     13.1501      0.3113    -13.2351      0.0000
   2  12   1     10.6282      0.3944    -11.0101      0.0000
   3  12   1      9.7823      0.3315     -9.9918      0.0000
   4  12   1      9.7401      0.3269     -9.7600      0.0000
   5  12   1      6.7113      0.3884     -6.5982      0.0000
   6  12   1      7.1822      0.3766     -6.9007      0.0000
   7  12   1      9.7078      0.5299     -9.2584      0.0000
   8  12   1      9.0354      0.5744     -8.7611      0.0000
  -3  13   1      2.1744      1.7657     -2.7772      0.0000
  -2  13   1      3.6912      1.1696     -3.4247      0.0000
  -1  13   1      5.6080      0.7698     -5.0397      0.0000
   0  13   1      8.6574      0.6419     -8.8628      0.0000
   1  13   1     12.5498      0.4648    -12.5486      0.0000
   2  13   1      6.6694      0.4889     -6.5903      0.0000
   3  13   1      3.7568      0.9291     -3.5140      0.0000
   4  13   1      6.9538      0.5680     -6.5218      0.0000
   5  13   1      7.3033      0.3817     -7.2737      0.0000
   6  13   1      3.4303      0.9640     -4.0044      0.0000
   0  14   1      2.8748      1.4858     -2.3823      0.0000
   1  14   1      6.6473      0.7117     -5.8650      0.0000
   2  14   1      6.5235      0.7040     -6.2409      0.0000
   3  14   1      2.0300      1.6418     -2.0878      0.0000
   4  14   1      0.7996      1.6118      0.0773      0.0000
   5  14   1      0.0000      1.6319      1.8069      0.0000
   4  15   1      0.0000      1.7379      0.3557      0.0000
   5  15   1      5.2602      0.9342      4.7811      0.0000
  -5 -13   2      7.0133      0.6745     -7.0718      0.0000
  -4 -13   2      4.9177      0.8685     -4.5324      0.0000
  -3 -13   2      1.1974      1.6809     -2.8980      0.0000
  -2 -13   2      5.0656      0.8794     -5.3944      0.0000
  -1 -13   2      6.2909      0.7520     -5.9899      0.0000
  -5 -12   2      7.3246      0.5769     -7.5502      0.0000
  -4 -12   2      9.8913      0.5433    -10.1537      0.0000
  -3 -12   2      7.5911      0.6595     -7.5769      0.0000
  -2 -12   2      4.4568      0.8450     -4.4161      0.0000
  -1 -12   2      2.8278      1.2993     -1.6960      0.0000
   0 -12   2      2.7018      1.4279     -2.3068      0.0000
   1 -12   2      2.9371      1.3917     -3.8602      0.0000
   2 -12   2      0.0000      1.7096      0.5374      0.0000
  -7 -11   2      8.8652      0.5492     -9.0819      0.0000
  -6 -11   2      3.8788      0.6021     -4.6143      0.0000
  -5 -11   2      7.2277      0.4042     -7.0397      0.0000
  -4 -11   2      9.2989      0.3569     -8.7522      0.0000
  -3 -11   2      5.1932      0.4820     -4.4767      0.0000
  -2 -11   2      2.4642      1.0344      2.5573      0.0000
  -1 -11   2      5.8887      0.4182      5.7078      0.0000
   0 -11   2      4.3662      0.4518      4.4911      0.0000
   1 -11   2      3.1725      0.7982      2.7101      0.0000
   2 -11   2      4.2199      0.9142      4.4104      0.0000
   3 -11   2      4.6048      0.8977      4.4343      0.0000
   4 -11   2      1.8683      1.7191      2.7302      0.0000
  -9 -10   2      4.8787      0.7249     -4.7916      0.0000
  -8 -10   2      2.0147      1.4529     -1.6873      0.0000
  -7 -10   2      6.7421      0.5041     -6.9027      0.0000
  -6 -10   2      4.0035      0.5232     -3.3616      0.0000
  -5 -10   2      2.0670      0.9254     -2.1347      0.0000
  -4 -10   2      0.0000      1.1170     -1.3653      0.0000
  -3 -10   2      3.0340      0.6056      2.0873      0.0000
  -2 -10   2      9.1333      0.3179      9.2573      0.0000
  -1 -10   2     16.1490      0.2051     16.7288      0.0000
   0 -10   2     10.8323      0.2606     11.1577      0.0000
   1 -10   2      1.9710      0.8469      1.8184      0.0000
   2 -10   2      2.5342      0.7064      2.6402      0.0000
   3 -10   2      7.1797      0.3942      6.9834      0.0000
   4 -10   2     10.8522      0.5248     10.5597      0.0000
   5 -10   2      8.7184      0.6638      8.4939      0.0000
   6 -10   2      3.8886      1.1811      4.0484      0.0000
  -9  -9   2      6.2477      0.3755     -5.5408      0.0000
  -8  -9   2      1.2222      1.3365      1.2517      0.0000
  -7  -9   2      3.6961      0.7207      3.6892      0.0000
  -6  -9   2      9.7138      0.2981      9.5957      0.0000
  -5  -9   2      9.2124      0.3061      8.6804      0.0000
  -4  -9   2      6.6089      0.3740      6.1397      0.0000
  -3  -9   2     11.5833      0.2528     11.9595      0.0000
  -2  -9   2     11.6777      0.3496     11.9087      0.0000
  -1  -9   2      8.9052      0.3343      8.8070      0.0000
   0  -9   2      8.6067      0.2706      8.8732      0.0000
   1  -9   2      7.3634      0.3086      7.6293      0.0000
   2  -9   2     12.7895      0.3903     13.0112      0.0000
   3  -9   2     10.4824      0.2603     10.2562      0.0000
   4  -9   2      5.0066      0.4889      4.2141      0.0000
   5  -9   2      3.2132      1.1292      3.4491      0.0000
   6  -9   2      3.0865      1.2797      2.5147      0.0000
 -10  -8   2      0.0000      1.3365      1.1062      0.0000
  -9  -8   2      4.0488      0.6806      4.2740      0.0000
  -8  -8   2     12.1491      0.3705     11.6086      0.0000
  -7  -8   2     11.6651      0.3662     10.5198      0.0000
  -6  -8   2     15.3803      0.4524     16.1545      0.0000
  -5  -8   2     20.0503      0.4341     20.6229      0.0000
  -4  -8   2     11.3380      0.2446     10.8313      0.0000
  -3  -8   2      2.6891      0.4345      2.6112      0.0000
  -2  -8   2      6.2810      0.3067      6.6014      0.0000
  -1  -8   2     14.8895      0.6277     15.1610      0.0000
   0  -8   2     24.0738      0.6361     24.7212      0.0000
   1  -8   2     11.1380      0.3216     11.4294      0.0000
   2  -8   2      0.7933      1.0768      0.9460      0.0000
   3  -8   2      1.4135      1.1186     -0.9860      0.0000
   4  -8   2      2.7418      0.7159     -2.7367      0.0000
   5  -8   2      8.7561      0.3781     -8.7886      0.0000
   6  -8   2      6.0228      0.6406     -6.1103      0.0000
 -11  -7   2      5.4337      0.6086      5.8756      0.0000
 -10  -7   2      8.2890      0.4710      7.5491      0.0000
  -9  -7   2      6.8041      0.5906      6.9946      0.0000
  -8  -7   2     16.7269      0.3103     16.1294      0.0000
  -7  -7   2     17.8465      0.2908     17.2207      0.0000
  -6  -7   2     16.0393      0.2003     16.3679      0.0000
  -5  -7   2      7.9845      0.2903      8.0962      0.0000
  -4  -7   2      2.1742      0.5969      2.3635      0.0000
  -3  -7   2     10.7222      0.3738     10.8098      0.0000
  -2  -7   2     18.1573      0.6996     19.1316      0.0000
  -1  -7   2      7.1100      0.3387      7.0239      0.0000
   0  -7   2     10.8202      0.3526     10.8030      0.0000
   1  -7   2      1.6099      0.6747      1.8938      0.0000
   2  -7   2      4.3414      0.3852     -4.3759      0.0000
   3  -7   2     12.1051      0.2547    -11.9852      0.0000
   4  -7   2     15.1096      0.5015    -15.4537      0.0000
   5  -7   2     15.4873      0.2473    -15.3908      0.0000
   6  -7   2     14.6314      0.2809    -14.1428      0.0000
 -11  -6   2      9.0711      0.4658      8.6440      0.0000
 -10  -6   2     11.7664      0.3747     12.4657      0.0000
  -9  -6   2     13.6173      0.5919     14.1067      0.0000
  -8  -6   2     16.5208      0.7798     16.2287      0.0000
  -7  -6   2      0.0000      1.1109     -0.3777      0.0000
  -6  -6   2      1.7365      0.7011     -2.1956      0.0000
  -5  -6   2     14.4509      0.2209     13.6944      0.0000
  -4  -6   2     20.2254      1.2762     21.2991      0.0000
  -3  -6   2      8.2208      0.4234      8.6726      0.0000
  -2  -6   2      7.2009      0.2593     -6.6328      0.0000
  -1  -6   2     34.2890      1.3305    -35.0632      0.0000
   0  -6   2     18.6721      0.6029    -19.7326      0.0000
   1  -6   2      7.6348      0.2954     -7.6692      0.0000
   2  -6   2      8.7556      0.3174     -9.2249      0.0000
   3  -6   2      4.9584      0.5928     -5.2685      0.0000
   4  -6   2     17.6390      0.2136    -17.6607      0.0000
   5  -6   2     19.1656      0.5512    -19.0007      0.0000
   6  -6   2     15.3756      0.2481    -15.0148      0.0000
   7  -6   2     15.4538      0.3745    -15.0176      0.0000
   8  -6   2      3.0291      1.0917     -3.4361      0.0000
 -12  -5   2      8.5618      0.5150      8.9475      0.0000
 -11  -5   2      7.0987      0.5241      6.7647      0.0000
 -10  -5   2      6.1514      0.5376      6.4114      0.0000
  -9  -5   2      0.0000      0.9878     -0.0713      0.0000
  -8  -5   2      9.0594      0.3574      8.2889      0.0000
  -7  -5   2      7.4077      0.4216      7.5477      0.0000
  -6  -5   2     10.5040      0.2361     10.9257      0.0000
  -5  -5   2      0.2161      0.8367      0.0789      0.0000
  -4  -5   2     13.8190      0.3224    -13.1127      0.0000
  -3  -5   2     28.8972      1.4595    -30.5439      0.0000
  -2  -5   2     27.2166      1.1636    -28.1161      0.0000
  -1  -5   2     35.8515      1.3518    -36.4280      0.0000
   0  -5   2     37.8755      1.2497    -39.9542      0.0000
   1  -5   2     27.8495      1.0456    -29.1691      0.0000
   2  -5   2     18.9504      0.3587    -19.6495      0.0000
   3  -5   2      1.7606      0.7284     -1.4794      0.0000
   4  -5   2      5.2810      0.3073     -4.8691      0.0000
   5  -5   2     19.2381      0.6446    -19.0746      0.0000
   6  -5   2      6.2652      0.3239     -6.3842      0.0000
   7  -5   2      7.9496      0.4969     -7.7570      0.0000
   8  -5   2      4.3098      0.7140     -4.5877      0.0000
   9  -5   2      4.3151      0.8089      4.3548      0.0000
 -12  -4   2      3.7230      0.8265      3.8673      0.0000
 -11  -4   2      8.2724      0.4664     -8.5540      0.0000
 -10  -4   2      6.1324      0.5168     -5.7234      0.0000
  -9  -4   2      0.7658      0.9584     -0.4357      0.0000
  -8  -4   2     18.5154      0.1850     17.5784      0.0000
  -7  -4   2      5.2953      0.6765     -5.0847      0.0000
  -6  -4   2     35.3390      0.2612    -34.5776      0.0000
  -5  -4   2     38.0301      0.1573    -38.1718      0.0000
  -4  -4   2     18.1095      0.5934    -17.7591      0.0000
  -3  -4   2      6.7098      0.4845     -7.5871      0.0000
  -2  -4   2     37.2356      1.8845    -40.2420      0.0000
  -1  -4   2     51.2859      2.0677    -51.3666      0.0000
   0  -4   2     18.9197      0.5159    -19.9238      0.0000
   1  -4   2     21.0810      0.7592    -21.0874      0.0000
   2  -4   2     26.1412      0.9145    -26.0054      0.0000
   3  -4   2     10.5891      0.2177    -10.2073      0.0000
   4  -4   2      5.5792      0.3118      5.8153      0.0000
   5  -4   2      0.0000      0.9341      0.4342      0.0000
   6  -4   2      1.1613      1.0108     -1.7458      0.0000
   7  -4   2      4.9659      0.5272      5.0406      0.0000
   8  -4   2     16.4378      0.3325     16.4638      0.0000
   9  -4   2     13.8791      0.3905     14.2303      0.0000
  10  -4   2      6.8841      0.5871      6.0864      0.0000
 -12  -3   2      0.0000      1.4190      0.1455      0.0000
 -11  -3   2      7.1046      0.5559     -7.3856      0.0000
 -10  -3   2      4.8571      0.5012     -4.8670      0.0000
  -9  -3   2     16.8070      0.6558    -16.0415      0.0000
  -8  -3   2     19.6256      0.2668    -19.3554      0.0000
  -7  -3   2     17.9010      0.5760    -17.3538      0.0000
  -6  -3   2     33.7313      0.4793    -33.6561      0.0000
  -5  -3   2     43.2391      0.7446    -42.4762      0.0000
  -4  -3   2     40.0837      0.4451    -39.0782      0.0000
  -3  -3   2      9.8235      0.1706    -11.4894      0.0000
  -2  -3   2     11.8430      0.3032     10.8631      0.0000
  -1  -3   2     21.3761      0.7146    -20.3426      0.0000
   0  -3   2      0.6967      0.6158      0.4096      0.0000
   1  -3   2     10.2421      0.3363      9.3107      0.0000
   2  -3   2      1.9601      0.4298     -1.4227      0.0000
   3  -3   2      3.8850      0.2755     -3.5617      0.0000
   4  -3   2      3.9556      0.2996      3.7771      0.0000
   5  -3   2     20.3180      0.3244     20.5904      0.0000
   6  -3   2     33.8186      0.2872     34.0785      0.0000
   7  -3   2     12.4355      0.3324     12.3449      0.0000
   8  -3   2      3.7465      0.6497      3.4547      0.0000
   9  -3   2      6.4956      0.5020      6.0356      0.0000
  10  -3   2      4.8083      0.6973      5.0824      0.0000
 -12  -2   2      1.9453      1.3842      1.3658      0.0000
 -11  -2   2     12.6660      0.3916    -11.9719      0.0000
 -10  -2   2     22.9950      0.2856    -21.7573      0.0000
  -9  -2   2     21.8263      0.3461    -21.5474      0.0000
  -8  -2   2     22.1385      0.4170    -22.1784      0.0000
  -7  -2   2     18.4067      0.3992    -18.0517      0.0000
  -6  -2   2     21.6877      0.1505    -21.6510      0.0000
  -5  -2   2      9.5369      0.1374     -9.5946      0.0000
  -4  -2   2      7.4558      0.2042      8.4647      0.0000
  -3  -2   2     14.5206      0.1324    -12.3303      0.0000
  -2  -2   2     26.4672      0.2516    -24.1889      0.0000
  -1  -2   2     13.1856      0.3177    -13.4132      0.0000
   0  -2   2     25.8388      0.5480     26.0787      0.0000
   1  -2   2     43.7748      0.7562     42.9028      0.0000
   2  -2   2     43.7438      0.2152     43.9735      0.0000
   3  -2   2     34.0347      0.5796     33.3004      0.0000
   4  -2   2     34.1262      0.1810     34.2450      0.0000
   5  -2   2     31.1456      0.3170     30.8297      0.0000
   6  -2   2     17.9225      0.3088     18.1829      0.0000
   7  -2   2      4.5986      0.4794      4.6597      0.0000
   8  -2   2      1.8259      1.1570     -1.7714      0.0000
   9  -2   2     13.6048      0.3477     12.6049      0.0000
  10  -2   2     10.9255      0.4246     10.3995      0.0000
 -12  -1   2      6.2423      0.5518     -6.6441      0.0000
 -11  -1   2     11.5137      0.3590    -11.3317      0.0000
 -10  -1   2     15.6801      0.3105    -15.6734      0.0000
  -9  -1   2     14.9265      0.1996    -15.2583      0.0000
  -8  -1   2     11.8201      0.2018    -11.7126      0.0000
  -7  -1   2      0.9514      0.8088      1.6736      0.0000
  -6  -1   2      0.0000      0.7498     -0.0221      0.0000
  -5  -1   2     16.2783      0.3597     16.7910      0.0000
  -4  -1   2     41.1348      0.1546     39.5436      0.0000
  -3  -1   2      7.6338      0.1585      7.7495      0.0000
  -2  -1   2      8.4183      0.1773     -6.2093      0.0000
  -1  -1   2      2.3662      0.1553     -2.7179      0.0000
   0  -1   2     23.9344      0.4123     23.2923      0.0000
   1  -1   2     39.4841      0.3645     38.8668      0.0000
   2  -1   2     46.5374      0.3859     46.9041      0.0000
   3  -1   2     58.7163      0.1877     58.4955      0.0000
   4  -1   2     12.7487      0.1324     12.8397      0.0000
   5  -1   2     14.0186      0.1345     14.6705      0.0000
   6  -1   2     20.4204      0.1297     20.3768      0.0000
   7  -1   2     18.3012      0.1818     17.9867      0.0000
   8  -1   2      9.8606      0.4355      9.2403      0.0000
   9  -1   2      0.4901      1.0017      0.5338      0.0000
  10  -1   2      0.5651      1.0762      0.0451      0.0000
 -11   0   2      2.3521      1.0739     -1.8441      0.0000
 -10   0   2      1.1171      1.1817     -0.5235      0.0000
  -9   0   2      1.8801      0.6564      2.3148      0.0000
  -8   0   2      0.0000      0.8566     -0.1819      0.0000
  -7   0   2      7.1597      0.2280      7.4268      0.0000
  -6   0   2      1.1663      0.5675     -0.8448      0.0000
  -5   0   2      6.8742      0.2055      7.2796      0.0000
  -4   0   2     79.8237      3.5009     79.2011      0.0000
  -3   0   2     70.2561      1.7683     69.9416      0.0000
  -2   0   2      3.5798      0.1595      3.8600      0.0000
  -1   0   2     20.5943      0.2268     19.5942      0.0000
   0   0   2     12.2892      0.1419     12.7747      0.0000
   1   0   2     92.3075      0.4888     90.6627      0.0000
   2   0   2     13.7028      0.2058    -12.5280      0.0000
   3   0   2     29.2428      0.3099    -26.9963      0.0000
   4   0   2     13.4455      0.1168     13.0107      0.0000
   5   0   2     30.4542      0.1472     28.3736      0.0000
   6   0   2     24.6000      0.2930     23.6487      0.0000
   7   0   2      1.0264      0.8566     -1.5034      0.0000
   8   0   2     10.2749      0.2369     -9.8541      0.0000
   9   0   2      3.5987      0.4196     -3.1722      0.0000
  10   0   2     10.7988      0.2595    -10.9321      0.0000
  11   0   2     11.0744      0.3981    -11.1617      0.0000
 -10   1   2     15.0997      0.3285     15.2751      0.0000
  -9   1   2     14.6784      0.4208     14.5932      0.0000
  -8   1   2      3.9472      0.3113      2.8652      0.0000
  -7   1   2      1.5057      0.5313      1.3351      0.0000
  -6   1   2      9.0831      0.1734      8.6669      0.0000
  -5   1   2     22.8236      0.9991     23.6118      0.0000
  -4   1   2     36.3469      0.9333     36.3668      0.0000
  -3   1   2     77.3823      1.4671     77.7048      0.0000
  -2   1   2     46.8223      0.4101     47.5064      0.0000
  -1   1   2     63.3748      0.2036     63.1288      0.0000
   0   1   2     44.7262      0.2470    -44.4460      0.0000
   1   1   2      1.7324      0.4489      0.5984      0.0000
   2   1   2     46.6675      0.7585     46.3778      0.0000
   3   1   2     10.1369      0.1272    -10.1895      0.0000
   4   1   2      4.6587      0.1969     -4.2462      0.0000
   5   1   2      3.3345      0.2532     -3.5165      0.0000
   6   1   2     13.3524      0.2528    -12.5706      0.0000
   7   1   2     14.9058      0.1741    -14.8209      0.0000
   8   1   2     32.4193      0.1762    -32.6192      0.0000
   9   1   2     21.0941      0.9896    -20.4102      0.0000
  10   1   2     13.3749      0.3159    -13.3730      0.0000
  11   1   2      8.5574      0.4455     -8.5036      0.0000
  12   1   2      8.1190      0.5317     -7.5516      0.0000
  -9   2   2     18.7283      0.1905     18.0457      0.0000
  -8   2   2     18.7943      0.3119     18.4890      0.0000
  -7   2   2     23.6988      0.3214     24.4229      0.0000
  -6   2   2      1.7774      0.4292      1.5338      0.0000
  -5   2   2     18.4173      0.6642     19.7887      0.0000
  -4   2   2     20.2220      0.4524     20.7199      0.0000
  -3   2   2      9.0643      0.1131     10.5495      0.0000
  -2   2   2      8.7546      0.1593      8.7501      0.0000
  -1   2   2     27.5492      0.8077     26.2021      0.0000
   0   2   2     11.9712      0.1995     12.1107      0.0000
   1   2   2     16.0082      0.1573     17.6283      0.0000
   2   2   2      4.6777      0.1831     -3.7100      0.0000
   3   2   2     35.1068      0.4952    -35.8844      0.0000
   4   2   2     28.5767      0.6638    -28.5737      0.0000
   5   2   2      9.4331      0.4601    -10.6771      0.0000
   6   2   2     37.2466      0.7861    -36.3097      0.0000
   7   2   2     35.6394      1.5857    -35.3874      0.0000
   8   2   2     34.6985      1.0933    -33.8985      0.0000
   9   2   2     12.6006      0.5650    -12.1842      0.0000
  10   2   2      9.7273      0.3872    -10.0111      0.0000
  11   2   2      9.2611      0.4265     -8.7385      0.0000
  12   2   2      8.4201      0.4909     -7.8628      0.0000
  -9   3   2     19.0652      0.2794     19.1479      0.0000
  -8   3   2     12.5000      0.1844     12.0752      0.0000
  -7   3   2     18.8509      0.3741     19.2931      0.0000
  -6   3   2      5.2060      0.2385      4.9942      0.0000
  -5   3   2      1.8786      0.3866     -1.4705      0.0000
  -4   3   2      8.5592      0.3276      8.3399      0.0000
  -3   3   2      3.8559      0.1591     -3.9805      0.0000
  -2   3   2     19.8720      0.1217    -18.5558      0.0000
  -1   3   2      5.3658      0.1906     -5.5288      0.0000
   0   3   2     55.7282      0.2481    -55.2379      0.0000
   1   3   2     26.5729      0.1607    -25.3142      0.0000
   2   3   2     37.4220      0.3203    -36.5949      0.0000
   3   3   2     47.8289      0.2745    -47.7103      0.0000
   4   3   2     52.4729      0.7246    -52.4734      0.0000
   5   3   2     25.3238      0.2403    -26.5745      0.0000
   6   3   2     24.6078      0.1689    -24.1088      0.0000
   7   3   2      3.1384      0.3203     -3.4648      0.0000
   8   3   2     17.8935      0.1835    -17.3166      0.0000
   9   3   2      4.2004      0.4811     -3.9097      0.0000
  10   3   2      0.2478      1.1539     -0.9616      0.0000
  11   3   2      3.0155      0.8072     -2.8425      0.0000
  12   3   2      4.0659      0.7342     -4.1803      0.0000
  -9   4   2      2.6316      1.0122      3.1680      0.0000
  -8   4   2      2.3592      1.0123     -2.9326      0.0000
  -7   4   2      1.0189      1.1817      1.4280      0.0000
  -6   4   2      3.5958      0.7600      3.5640      0.0000
  -5   4   2      7.8427      0.3777     -7.7907      0.0000
  -4   4   2     23.8219      1.2059    -23.8555      0.0000
  -3   4   2     22.5414      0.8099    -23.2647      0.0000
  -2   4   2     20.7191      0.1906    -22.4224      0.0000
  -1   4   2      4.1669      0.3858     -5.6015      0.0000
   0   4   2     34.2258      0.1919    -35.3260      0.0000
   1   4   2     48.9796      0.2288    -48.6553      0.0000
   2   4   2     97.2389      0.3934    -94.7880      0.0000
   3   4   2     71.6972      0.2140    -70.5142      0.0000
   4   4   2     35.5036      0.1118    -33.7077      0.0000
   5   4   2     19.1279      0.2374     17.8736      0.0000
   6   4   2      0.7809      0.6393      0.9657      0.0000
   7   4   2      2.9672      0.2405      3.1614      0.0000
   8   4   2      5.8266      0.3064     -5.6246      0.0000
   9   4   2      5.6110      0.4093      5.0918      0.0000
  10   4   2     16.8324      0.2974     16.6574      0.0000
  11   4   2     10.9638      0.3603     11.6187      0.0000
  12   4   2      2.9282      0.9254      3.4739      0.0000
  -9   5   2      0.3585      1.3959      0.4033      0.0000
  -8   5   2      7.4514      0.5732     -7.4177      0.0000
  -7   5   2     10.9221      0.4037    -11.0681      0.0000
  -6   5   2     14.1498      0.3116    -14.6522      0.0000
  -5   5   2     21.7972      0.2528    -23.5365      0.0000
  -4   5   2     30.5653      0.2404    -32.2429      0.0000
  -3   5   2     29.0164      0.2248    -29.7103      0.0000
  -2   5   2     21.5039      0.2114    -21.8400      0.0000
  -1   5   2      2.6088      0.4401     -4.2272      0.0000
   0   5   2     35.9042      0.2085    -36.1222      0.0000
   1   5   2     18.3235      0.1830    -17.8643      0.0000
   2   5   2     30.6674      0.1872    -29.5387      0.0000
   3   5   2      8.0989      0.2268     -7.6586      0.0000
   4   5   2      0.7584      0.5960     -0.2353      0.0000
   5   5   2      5.9299      0.1832      6.1141      0.0000
   6   5   2      3.0682      0.2299      2.9443      0.0000
   7   5   2     13.6341      0.1324     13.5206      0.0000
   8   5   2     14.1345      0.2729     14.4821      0.0000
   9   5   2     14.3071      0.2889     14.0124      0.0000
  10   5   2     13.8065      0.3160     14.1472      0.0000
  11   5   2     17.9562      0.3146     18.7748      0.0000
  12   5   2     11.4176      0.4023     11.2836      0.0000
  -9   6   2      5.5756      0.6590     -5.1729      0.0000
  -8   6   2     11.0011      0.4718    -11.1655      0.0000
  -7   6   2     16.5096      0.3505    -17.2187      0.0000
  -6   6   2      8.5547      0.4671     -9.3046      0.0000
  -5   6   2     13.3947      0.3086    -14.8489      0.0000
  -4   6   2     29.7313      0.2533    -31.7073      0.0000
  -3   6   2     28.3199      0.2416    -27.9038      0.0000
  -2   6   2     31.4506      0.2322    -32.1806      0.0000
  -1   6   2      2.8005      0.4920      2.1028      0.0000
   0   6   2     13.4444      0.2255     12.8619      0.0000
   1   6   2     22.8049      0.1974     21.9471      0.0000
   2   6   2     19.9313      0.1913     20.3546      0.0000
   3   6   2      4.1533      0.2986     -3.4857      0.0000
   4   6   2      8.9368      0.3186      9.0481      0.0000
   5   6   2     30.7747      0.3726     30.0365      0.0000
   6   6   2     27.1842      0.4327     26.4658      0.0000
   7   6   2     21.8185      0.4151     22.5218      0.0000
   8   6   2      9.8251      0.3225     10.5370      0.0000
   9   6   2     14.0729      0.2970     14.1314      0.0000
  10   6   2     10.5140      0.3538     10.5997      0.0000
  11   6   2      9.2330      0.4178      9.5582      0.0000
  12   6   2      7.0099      0.5635      6.6709      0.0000
  -8   7   2     10.2323      0.5476    -10.0635      0.0000
  -7   7   2      4.6271      0.6948     -4.7969      0.0000
  -6   7   2      0.1853      1.3243      0.0961      0.0000
  -5   7   2      0.0000      1.2355     -0.1810      0.0000
  -4   7   2     19.5142      0.2777    -21.0299      0.0000
  -3   7   2     12.9939      0.3040    -12.5013      0.0000
  -2   7   2      0.0000      1.0508     -1.3192      0.0000
  -1   7   2     15.9691      0.2531     15.3452      0.0000
   0   7   2     26.4116      0.2261     27.3681      0.0000
   1   7   2     13.8794      0.2383     14.1568      0.0000
   2   7   2     24.8192      0.2091     24.9587      0.0000
   3   7   2     27.4645      0.2057     26.9726      0.0000
   4   7   2     14.2427      0.5869     14.4126      0.0000
   5   7   2     19.9038      0.1915     20.7669      0.0000
   6   7   2     20.4132      0.2691     20.8104      0.0000
   7   7   2     27.5854      0.3921     27.6373      0.0000
   8   7   2     14.8338      0.2817     15.2288      0.0000
   9   7   2      9.1332      0.3570      8.3135      0.0000
  10   7   2      5.7622      0.4543      5.9867      0.0000
  11   7   2      1.2846      1.2743      1.8197      0.0000
  12   7   2      4.3546      0.7066     -4.6791      0.0000
  -7   8   2      4.4598      0.8033     -4.3612      0.0000
  -6   8   2      3.4056      0.6146      3.1577      0.0000
  -5   8   2      8.4355      0.4955      9.0011      0.0000
  -4   8   2      8.8150      0.4324      8.6825      0.0000
  -3   8   2      8.6116      0.4107      8.6646      0.0000
  -2   8   2     11.3695      0.3232     11.7499      0.0000
  -1   8   2     13.8829      0.2878     14.2289      0.0000
   0   8   2     19.9249      0.2512     20.4480      0.0000
   1   8   2     17.5794      0.2430     16.9693      0.0000
   2   8   2     24.5841      0.2279     24.2562      0.0000
   3   8   2     31.8783      0.2262     32.8692      0.0000
   4   8   2     13.6790      0.2250     14.8808      0.0000
   5   8   2      0.4996      0.8491      0.3169      0.0000
   6   8   2      3.6120      0.3286     -4.0198      0.0000
   7   8   2     15.6695      0.6111     15.3410      0.0000
   8   8   2     18.9518      0.2763     19.4559      0.0000
   9   8   2      4.6923      0.4992      4.8544      0.0000
  10   8   2      5.5491      0.4966     -4.7648      0.0000
  11   8   2      6.5124      0.5430     -7.0925      0.0000
  -6   9   2     10.5795      0.3575     10.3273      0.0000
  -5   9   2     11.5238      0.3071     11.5211      0.0000
  -4   9   2      9.4543      0.4469     10.4265      0.0000
  -3   9   2     13.7747      0.3401     14.3642      0.0000
  -2   9   2     12.0579      0.3428     11.8528      0.0000
  -1   9   2     12.4724      0.3167     12.4799      0.0000
   0   9   2     18.4468      0.2714     19.0574      0.0000
   1   9   2     15.5866      0.2799     16.9378      0.0000
   2   9   2     12.7859      0.2838     13.2267      0.0000
   3   9   2     12.9739      0.2761     12.6486      0.0000
   4   9   2      5.5718      0.2928      5.2817      0.0000
   5   9   2      5.2057      0.4058      4.6016      0.0000
   6   9   2      7.6051      0.4892     -7.8816      0.0000
   7   9   2     10.7388      0.7762    -10.2814      0.0000
   8   9   2      2.9458      0.7328     -2.5403      0.0000
   9   9   2      5.3516      0.4892     -5.6466      0.0000
  10   9   2      5.9568      0.4934     -6.0854      0.0000
  11   9   2      6.4966      0.5797     -6.9006      0.0000
  -6  10   2      9.5634      0.5955      9.0470      0.0000
  -5  10   2     10.3741      0.3616     10.5119      0.0000
  -4  10   2      5.9048      0.5639      5.9254      0.0000
  -3  10   2      9.2146      0.5807      9.4088      0.0000
  -2  10   2     13.3387      0.3512     14.2470      0.0000
  -1  10   2      8.5893      0.4224      9.2781      0.0000
   0  10   2      1.1691      1.1817     -1.6505      0.0000
   1  10   2      6.0401      0.4258     -6.1749      0.0000
   2  10   2      5.8387      0.4169      5.5682      0.0000
   3  10   2     16.9642      0.2707     17.3905      0.0000
   4  10   2      3.9774      0.3745      4.5256      0.0000
   5  10   2     10.3996      0.2071    -10.5635      0.0000
   6  10   2     18.0574      0.6600    -18.2846      0.0000
   7  10   2     21.8300      0.8258    -22.0033      0.0000
   8  10   2      9.9099      0.3754    -10.7696      0.0000
   9  10   2      8.0885      0.4599     -8.2105      0.0000
  10  10   2      7.6270      0.5058     -7.4717      0.0000
  -6  11   2      7.5981      0.6528      7.1782      0.0000
  -5  11   2      6.9945      0.6238      6.9715      0.0000
  -4  11   2      3.4726      0.9919      3.4798      0.0000
  -3  11   2      1.7406      1.2357      2.0979      0.0000
  -2  11   2      0.0000      1.3546      0.7738      0.0000
  -1  11   2      1.5032      1.1430      1.7446      0.0000
   0  11   2      1.0143      1.0915     -1.7199      0.0000
   1  11   2      8.7865      0.4129     -9.7463      0.0000
   2  11   2      7.6745      0.3482     -7.5939      0.0000
   3  11   2      4.7539      0.3115     -4.5242      0.0000
   4  11   2      9.2436      0.2486     -8.6240      0.0000
   5  11   2     14.8333      0.8329    -15.1178      0.0000
   6  11   2     11.2591      0.6058    -11.3330      0.0000
   7  11   2     12.0772      0.3803    -11.5558      0.0000
   8  11   2     11.9276      0.3735    -11.4243      0.0000
   9  11   2     13.4700      0.3785    -13.3279      0.0000
  10  11   2      9.3749      0.4850     -9.4517      0.0000
  -5  12   2      0.8446      1.7379      2.1718      0.0000
  -4  12   2      0.0000      1.6517     -1.5158      0.0000
  -3  12   2      2.7724      1.2922     -2.9419      0.0000
  -2  12   2      2.6669      1.2571     -3.3190      0.0000
  -1  12   2      2.8942      0.8966     -3.0382      0.0000
   0  12   2      1.1799      1.1833     -1.7129      0.0000
   1  12   2     13.7116      0.4857    -14.2139      0.0000
   2  12   2     17.9636      0.6596    -18.5191      0.0000
   3  12   2     12.0513      0.3370    -12.4013      0.0000
   4  12   2      7.6021      0.3866     -7.6831      0.0000
   5  12   2     10.9765      0.4854    -10.3861      0.0000
   6  12   2     11.7261      0.6972    -11.2776      0.0000
   7  12   2      6.4027      0.5236     -6.8926      0.0000
   8  12   2      0.0000      1.3606     -1.3622      0.0000
   9  12   2      3.7208      0.8640     -4.0763      0.0000
  -3  13   2      4.1344      1.0664     -4.1567      0.0000
  -2  13   2      3.5552      1.1239     -3.4046      0.0000
  -1  13   2     11.3136      0.5115    -10.3340      0.0000
   0  13   2     11.2383      0.4945    -10.7540      0.0000
   1  13   2      8.9471      0.3974     -9.3086      0.0000
   2  13   2      8.6621      0.3061     -8.8773      0.0000
   3  13   2      7.9718      0.3275     -7.4995      0.0000
   4  13   2      7.1541      0.5040     -6.6036      0.0000
   5  13   2      2.5068      0.8597     -2.7667      0.0000
   6  13   2      0.6629      1.2344     -0.4696      0.0000
   7  13   2      2.3907      1.3448     -1.9739      0.0000
  -1  14   2      7.1569      0.6931     -6.7425      0.0000
   0  14   2      6.1469      0.7397     -5.7453      0.0000
   1  14   2      5.3332      0.8009     -4.6503      0.0000
   2  14   2      2.0395      1.6418     -2.1149      0.0000
   3  14   2      3.2014      1.1764      3.0190      0.0000
   4  14   2      1.3955      1.5916      1.8364      0.0000
   5  14   2      0.0000      1.5813     -0.9991      0.0000
   2  15   2      2.1942      1.7565      2.0085      0.0000
   3  15   2      2.6949      1.5679      3.3669      0.0000
   4  15   2      4.3329      1.0282      4.5453      0.0000
   5  15   2      4.5919      0.9902      4.7428      0.0000
  -5 -13   3      2.1408      1.7931     -2.5522      0.0000
  -4 -13   3      4.8823      0.9595     -5.8073      0.0000
  -5 -12   3      4.6626      0.8865     -4.4372      0.0000
  -4 -12   3      3.8288      1.0316     -4.1665      0.0000
  -3 -12   3      5.3922      0.7751     -5.8986      0.0000
  -2 -12   3      5.3480      0.7815     -5.3507      0.0000
  -1 -12   3      2.3021      1.6809     -2.2930      0.0000
   0 -12   3      0.6326      1.6615     -0.1411      0.0000
   1 -12   3      1.2482      1.7096     -2.7116      0.0000
  -5 -11   3      4.3546      0.8332     -5.1236      0.0000
  -4 -11   3      8.0399      0.6112     -7.3198      0.0000
  -3 -11   3      3.1160      1.0907     -2.7863      0.0000
  -2 -11   3      2.2795      1.4507      2.3001      0.0000
  -1 -11   3      4.7785      0.7785      4.1381      0.0000
   0 -11   3      5.8376      0.6766      5.4959      0.0000
   1 -11   3      1.9182      1.6118      2.4633      0.0000
   2 -11   3      2.3065      1.6319      1.6920      0.0000
   3 -11   3      3.3614      1.2570      3.0430      0.0000
  -7 -10   3      7.0897      0.5247     -7.0556      0.0000
  -6 -10   3      3.0959      0.7052     -2.6988      0.0000
  -5 -10   3      4.0285      0.5430      4.6606      0.0000
  -4 -10   3      4.1724      0.5213      3.8965      0.0000
  -3 -10   3      2.3786      0.8376      1.9427      0.0000
  -2 -10   3      5.1332      0.4317      5.0236      0.0000
  -1 -10   3      9.9938      0.4090     10.1663      0.0000
   0 -10   3     12.2865      0.2776     12.2018      0.0000
   1 -10   3      3.4919      0.5420      3.7809      0.0000
   2 -10   3      0.0000      1.1505      0.3383      0.0000
   3 -10   3      8.6009      0.6194      8.0967      0.0000
   4 -10   3     11.5245      0.5300     11.0998      0.0000
   5 -10   3      6.9800      0.7040      7.0421      0.0000
 -10  -9   3      0.7012      1.5607     -0.4417      0.0000
  -9  -9   3      3.9965      0.8389     -3.2089      0.0000
  -8  -9   3      0.7410      1.3959     -0.1865      0.0000
  -7  -9   3      1.9122      1.3724      2.5247      0.0000
  -6  -9   3      4.8465      0.4312      4.2041      0.0000
  -5  -9   3      8.6030      0.3366      8.0709      0.0000
  -4  -9   3      9.4001      0.3154      9.0231      0.0000
  -3  -9   3     11.9310      0.2673     12.0296      0.0000
  -2  -9   3     12.5232      0.3961     12.7005      0.0000
  -1  -9   3      6.3596      0.2911      6.4474      0.0000
   0  -9   3      7.4147      0.3072      7.5081      0.0000
   1  -9   3      8.3792      0.3956      8.9974      0.0000
   2  -9   3     12.4720      0.4356     11.9096      0.0000
   3  -9   3     10.2220      0.2869     10.1083      0.0000
   4  -9   3      6.2654      0.4458      6.1461      0.0000
   5  -9   3      0.0000      1.5916      1.2531      0.0000
   6  -9   3      2.5484      1.6400     -2.3379      0.0000
 -10  -8   3      4.0436      0.8064      4.4535      0.0000
  -9  -8   3      5.9224      0.5661      5.5932      0.0000
  -8  -8   3      9.1895      0.4698      8.8769      0.0000
  -7  -8   3     10.2145      0.4092      9.2670      0.0000
  -6  -8   3      8.8680      0.3229      8.4131      0.0000
  -5  -8   3     16.3043      0.2191     16.8421      0.0000
  -4  -8   3     16.4305      0.2194     16.5061      0.0000
  -3  -8   3      6.1461      0.3424      5.7915      0.0000
  -2  -8   3      9.3700      0.2285      9.0656      0.0000
  -1  -8   3     11.0819      0.3121     11.4313      0.0000
   0  -8   3     17.5982      0.3641     17.4305      0.0000
   1  -8   3      9.1584      0.2704      9.5341      0.0000
   2  -8   3      1.6181      0.8811     -1.9263      0.0000
   3  -8   3      6.2001      0.2961     -5.5338      0.0000
   4  -8   3      6.9935      0.3130     -6.7690      0.0000
   5  -8   3      0.0000      1.2629     -1.8094      0.0000
   6  -8   3      2.7946      1.3148     -2.2655      0.0000
 -10  -7   3     10.3838      0.7232     10.1232      0.0000
  -9  -7   3     13.4078      0.3802     11.8542      0.0000
  -8  -7   3     15.9861      0.3304     15.3346      0.0000
  -7  -7   3     16.5886      0.3101     16.5129      0.0000
  -6  -7   3      7.8739      0.3280      7.6597      0.0000
  -5  -7   3      1.0505      0.9870      1.7862      0.0000
  -4  -7   3      8.7515      0.2780      8.4899      0.0000
  -3  -7   3     11.6177      0.2344     11.4733      0.0000
  -2  -7   3     24.0280      0.4727     24.4926      0.0000
  -1  -7   3     15.0489      0.3669     15.8240      0.0000
   0  -7   3      7.2445      0.2947     -7.7230      0.0000
   1  -7   3     15.3722      0.3351    -15.2734      0.0000
   2  -7   3     15.6811      0.2223    -16.3245      0.0000
   3  -7   3      9.3884      0.2402     -9.3733      0.0000
   4  -7   3     11.0101      0.2689    -10.5033      0.0000
   5  -7   3     14.5339      0.2692    -14.1243      0.0000
   6  -7   3      5.9101      0.4341     -6.0643      0.0000
 -11  -6   3      7.4664      0.5536      7.3610      0.0000
 -10  -6   3      8.1220      0.3518      7.6594      0.0000
  -9  -6   3      9.4618      0.2888      9.5357      0.0000
  -8  -6   3     16.5866      0.3101     16.3226      0.0000
  -7  -6   3     11.8874      0.3439     11.0299      0.0000
  -6  -6   3      1.2759      0.9699     -1.8778      0.0000
  -5  -6   3      1.4538      0.8581     -0.8486      0.0000
  -4  -6   3     10.5362      0.2877     11.0092      0.0000
  -3  -6   3      1.1940      0.7671      0.7843      0.0000
  -2  -6   3     15.9944      0.5146    -16.6149      0.0000
  -1  -6   3     17.2234      0.4814    -16.4867      0.0000
   0  -6   3     11.4575      0.4237    -12.0801      0.0000
   1  -6   3      6.9343      0.3081     -6.8951      0.0000
   2  -6   3     17.9621      0.4249    -18.4397      0.0000
   3  -6   3     21.3643      0.4944    -21.4130      0.0000
   4  -6   3      9.9326      0.2908    -10.2350      0.0000
   5  -6   3     12.2586      0.5077    -11.5798      0.0000
   6  -6   3     15.2769      0.4419    -15.1164      0.0000
   7  -6   3      8.2696      0.5609     -8.2840      0.0000
 -11  -5   3      4.9652      0.6197      4.8508      0.0000
 -10  -5   3      5.1101      0.3870      4.7877      0.0000
  -9  -5   3      0.8418      1.0162      0.5647      0.0000
  -8  -5   3      3.7214      0.4057      4.0720      0.0000
  -7  -5   3     14.5736      0.2931     13.6612      0.0000
  -6  -5   3      0.8302      0.9092      0.8189      0.0000
  -5  -5   3     16.3960      0.1819    -16.4396      0.0000
  -4  -5   3     30.0497      0.1689    -30.0830      0.0000
  -3  -5   3     26.8548      0.4996    -27.1304      0.0000
  -2  -5   3     18.2147      0.4698    -19.1034      0.0000
  -1  -5   3     28.9125      0.7078    -28.8225      0.0000
   0  -5   3     33.4850      0.8789    -34.1447      0.0000
   1  -5   3      7.4646      0.2250     -6.9513      0.0000
   2  -5   3      3.1449      0.3318     -2.9993      0.0000
   3  -5   3     12.6420      0.3033    -12.0399      0.0000
   4  -5   3     11.2274      0.2502    -11.5088      0.0000
   5  -5   3     10.7631      0.2746    -10.5091      0.0000
   6  -5   3      5.2643      0.3823     -5.7082      0.0000
   7  -5   3      6.8373      0.5777     -6.7657      0.0000
   8  -5   3      0.0000      1.4304     -0.1405      0.0000
 -12  -4   3      5.7226      0.6019      5.7057      0.0000
 -11  -4   3      2.6232      1.0155     -2.6077      0.0000
 -10  -4   3      8.6775      0.3255     -8.5976      0.0000
  -9  -4   3      3.0567      0.4990     -3.1506      0.0000
  -8  -4   3      0.9621      0.9337     -0.6816      0.0000
  -7  -4   3      0.1235      1.0661      0.1712      0.0000
  -6  -4   3     21.9851      0.1621    -21.2123      0.0000
  -5  -4   3     31.1104      0.5617    -31.0560      0.0000
  -4  -4   3     33.7109      0.4537    -33.3776      0.0000
  -3  -4   3     33.0456      0.5853    -32.8583      0.0000
  -2  -4   3     17.3371      0.5117    -17.6369      0.0000
  -1  -4   3     11.5850      0.1463    -12.0769      0.0000
   0  -4   3     25.7561      0.4745    -25.1959      0.0000
   1  -4   3     10.9296      0.1968    -10.4332      0.0000
   2  -4   3      6.1364      0.2453     -6.2413      0.0000
   3  -4   3     13.1778      0.2058    -13.0283      0.0000
   4  -4   3      1.3035      0.9464      0.5535      0.0000
   5  -4   3      2.3627      0.6115      1.7373      0.0000
   6  -4   3      5.6732      0.3291      5.5565      0.0000
   7  -4   3     10.9693      0.3768     11.6605      0.0000
   8  -4   3      5.9088      0.5363      6.1407      0.0000
   9  -4   3     13.2172      0.4135     13.0994      0.0000
 -12  -3   3      0.2459      1.4529     -1.1366      0.0000
 -11  -3   3      6.0369      0.5021     -5.4985      0.0000
 -10  -3   3     14.6586      0.5671    -15.0673      0.0000
  -9  -3   3     14.4466      0.3274    -13.8800      0.0000
  -8  -3   3     17.8741      0.4676    -17.5879      0.0000
  -7  -3   3     13.6844      0.2853    -14.1083      0.0000
  -6  -3   3     30.2772      0.8222    -29.8919      0.0000
  -5  -3   3     23.6090      0.1504    -23.1388      0.0000
  -4  -3   3     13.1501      0.1664    -13.2269      0.0000
  -3  -3   3      8.9002      0.1952     -8.4623      0.0000
  -2  -3   3      4.7075      0.1955     -4.1959      0.0000
  -1  -3   3      8.1747      0.2382     -7.7599      0.0000
   0  -3   3     11.2936      0.2473    -10.4988      0.0000
   1  -3   3      3.0082      0.2395      2.1780      0.0000
   2  -3   3      0.9157      0.6981     -1.5058      0.0000
   3  -3   3      6.1998      0.3089      6.4349      0.0000
   4  -3   3      6.2794      0.3232      6.5691      0.0000
   5  -3   3     14.7179      0.2005     14.4852      0.0000
   6  -3   3     16.2859      0.2022     15.7531      0.0000
   7  -3   3     22.7337      0.2869     22.5005      0.0000
   8  -3   3      9.2011      0.4393      8.9762      0.0000
   9  -3   3      3.2510      0.9041      3.0787      0.0000
  10  -3   3     10.0982      0.5048      9.9291      0.0000
 -12  -2   3      4.1626      0.7834     -4.6189      0.0000
 -11  -2   3      6.4148      0.5012     -6.6359      0.0000
 -10  -2   3     21.8999      0.2317    -21.3596      0.0000
  -9  -2   3     20.1354      0.4391    -19.6100      0.0000
  -8  -2   3     20.3644      0.2165    -20.0736      0.0000
  -7  -2   3      1.4401      0.7327     -1.1317      0.0000
  -6  -2   3      9.7006      0.2249     -9.4806      0.0000
  -5  -2   3     22.4247      0.1700    -21.5916      0.0000
  -4  -2   3      1.7009      0.4484     -1.1920      0.0000
  -3  -2   3      3.9928      0.3106      3.3027      0.0000
  -2  -2   3      8.3357      0.2079     -8.0439      0.0000
  -1  -2   3     15.4313      0.2578    -14.8476      0.0000
   0  -2   3      4.9155      0.2057      4.6928      0.0000
   1  -2   3     79.3503      1.6539     77.7669      0.0000
   2  -2   3     30.3588      0.2007     28.8260      0.0000
   3  -2   3      9.5024      0.2032     11.3663      0.0000
   4  -2   3     19.4777      0.1623     19.0710      0.0000
   5  -2   3     20.3769      0.1700     20.7657      0.0000
   6  -2   3     15.6876      0.1908     15.4171      0.0000
   7  -2   3      9.1179      0.3929      8.8727      0.0000
   8  -2   3      8.1317      0.4405      7.6202      0.0000
   9  -2   3     13.7617      0.3571     13.1721      0.0000
  10  -2   3      9.2167      0.4883      9.0259      0.0000
  11  -2   3      4.6026      0.7883      4.7272      0.0000
 -11  -1   3      6.8439      0.4698     -6.6872      0.0000
 -10  -1   3     14.0823      0.2351    -13.8075      0.0000
  -9  -1   3      8.1851      0.2853     -7.8784      0.0000
  -8  -1   3     10.5703      0.2197    -10.3675      0.0000
  -7  -1   3      0.0000      0.9011     -0.0854      0.0000
  -6  -1   3     22.0482      0.1538     21.4775      0.0000
  -5  -1   3      9.9391      0.3443     10.3887      0.0000
  -4  -1   3      8.4320      0.1799     -7.6868      0.0000
  -3  -1   3      5.6004      0.4838      6.0637      0.0000
  -2  -1   3     19.4356      0.3332    -17.9235      0.0000
  -1  -1   3      9.3152      0.1105     10.9469      0.0000
   0  -1   3      4.0380      0.1806      4.8657      0.0000
   1  -1   3     85.9664      0.5469     83.4377      0.0000
   2  -1   3     90.6184      0.7368     86.5106      0.0000
   3  -1   3     37.5510      0.6005     38.2409      0.0000
   4  -1   3      7.3237      0.2350      7.6582      0.0000
   5  -1   3      7.0432      0.4923      6.6979      0.0000
   6  -1   3     14.2612      0.1870     13.1979      0.0000
   7  -1   3     21.6609      0.2650     21.5070      0.0000
   8  -1   3      2.0583      0.9818      2.1878      0.0000
   9  -1   3      0.8828      1.2355     -1.0140      0.0000
  10  -1   3      0.8783      1.3365     -2.0068      0.0000
  11  -1   3      6.3658      0.5628     -6.2283      0.0000
 -10   0   3      4.1263      0.4053     -4.0418      0.0000
  -9   0   3      5.6210      0.2887      5.2978      0.0000
  -8   0   3      6.5799      0.3010      6.2143      0.0000
  -7   0   3      5.5335      0.3139      5.3542      0.0000
  -6   0   3      2.5702      0.2830      2.1367      0.0000
  -5   0   3     25.1783      1.2381     26.3739      0.0000
  -4   0   3     41.6849      0.1548     39.9777      0.0000
  -3   0   3     75.2643      0.3179     72.6750      0.0000
  -2   0   3     18.6016      0.2750     19.8617      0.0000
  -1   0   3      3.9359      0.2060     -2.5155      0.0000
   0   0   3      5.0823      0.1639     -4.9109      0.0000
   1   0   3     34.6231      0.1079     34.5291      0.0000
   2   0   3     52.6686      0.4345     50.1262      0.0000
   3   0   3     44.7881      0.2897     43.7001      0.0000
   4   0   3     10.7081      0.2578      9.9077      0.0000
   5   0   3      8.2565      0.1785      8.0511      0.0000
   6   0   3      1.2704      0.6234      0.6271      0.0000
   7   0   3      3.5290      0.3681     -3.1400      0.0000
   8   0   3      9.8805      0.2580     -9.9983      0.0000
   9   0   3      8.6297      0.2799     -8.8381      0.0000
  10   0   3     10.7368      0.4876    -10.3197      0.0000
  -9   1   3     11.6954      0.2123     11.5715      0.0000
  -8   1   3      0.7438      0.8758     -1.1623      0.0000
  -7   1   3      7.9057      0.2423      7.5733      0.0000
  -6   1   3     12.7364      0.5220     13.5721      0.0000
  -5   1   3     31.7029      1.3523     33.4079      0.0000
  -4   1   3     59.6407      1.4967     59.8725      0.0000
  -3   1   3     87.4986      1.3353     84.5689      0.0000
  -2   1   3     15.4946      0.1334     15.3233      0.0000
  -1   1   3     10.7803      0.1110     12.1382      0.0000
   0   1   3      7.8426      0.1057      7.7737      0.0000
   1   1   3     14.7624      0.1111     13.6607      0.0000
   2   1   3      7.9731      0.1527      7.6696      0.0000
   3   1   3      0.1909      0.5752      0.0413      0.0000
   4   1   3     16.6879      0.1095    -15.8556      0.0000
   5   1   3     14.4176      0.1660    -15.5352      0.0000
   6   1   3     20.7330      0.1193    -21.1360      0.0000
   7   1   3     19.6709      0.1751    -18.5896      0.0000
   8   1   3     32.9821      0.2228    -33.2441      0.0000
   9   1   3     17.4161      0.8267    -17.4549      0.0000
  10   1   3      7.8449      0.4801     -7.2096      0.0000
  11   1   3      3.0494      0.8585     -2.4039      0.0000
  -9   2   3     17.5025      0.2755     17.9340      0.0000
  -8   2   3     14.2410      0.1924     14.2084      0.0000
  -7   2   3     18.1555      0.2799     17.9803      0.0000
  -6   2   3     13.1422      0.5870     14.6448      0.0000
  -5   2   3      4.8585      0.2033      4.9277      0.0000
  -4   2   3      4.8184      0.1857      4.6203      0.0000
  -3   2   3     58.8649      0.1518     57.2638      0.0000
  -2   2   3     37.1881      0.5626     36.3533      0.0000
  -1   2   3      1.5922      0.4183      1.6438      0.0000
   0   2   3     17.6688      0.3015    -17.3443      0.0000
   1   2   3     52.0158      0.6184    -51.2587      0.0000
   2   2   3     29.1606      0.2740    -29.4686      0.0000
   3   2   3      7.9377      0.2748     -8.9719      0.0000
   4   2   3     35.0312      0.4945    -36.0515      0.0000
   5   2   3     13.1333      0.1237    -12.7416      0.0000
   6   2   3     43.4940      0.7286    -42.3519      0.0000
   7   2   3     35.3457      1.3734    -33.4472      0.0000
   8   2   3     32.4651      0.7477    -32.2766      0.0000
   9   2   3     16.7241      0.7525    -16.5598      0.0000
  10   2   3      1.3006      1.0213      1.9111      0.0000
  11   2   3      1.0146      1.2743      1.0435      0.0000
  12   2   3      3.9521      0.7670     -4.0966      0.0000
  -9   3   3     21.1305      0.2717     21.2152      0.0000
  -8   3   3     13.0519      0.2815     13.4693      0.0000
  -7   3   3      8.5033      0.3373      7.7857      0.0000
  -6   3   3      4.8312      0.2357      4.9065      0.0000
  -5   3   3      1.0212      0.6661     -1.1854      0.0000
  -4   3   3      3.9108      0.1822     -3.5638      0.0000
  -3   3   3     14.7454      0.1013    -13.8393      0.0000
  -2   3   3     25.9002      0.1977    -25.7637      0.0000
  -1   3   3     28.4808      0.3991    -28.4627      0.0000
   0   3   3     37.1898      0.5242    -37.6134      0.0000
   1   3   3     27.1758      0.4231    -28.4458      0.0000
   2   3   3     65.4945      0.5975    -67.0299      0.0000
   3   3   3     34.8372      0.6658    -33.6025      0.0000
   4   3   3     49.2988      1.1957    -48.7067      0.0000
   5   3   3      5.5974      0.2407     -5.5333      0.0000
   6   3   3      7.5725      0.2165     -7.9081      0.0000
   7   3   3     10.0625      0.3286     -9.5661      0.0000
   8   3   3     11.1940      0.2359    -11.2428      0.0000
   9   3   3     17.8082      0.3314    -17.3840      0.0000
  10   3   3      7.8421      0.4275     -7.7248      0.0000
  11   3   3      5.9039      0.4901      5.4017      0.0000
  12   3   3      5.3723      0.5813      5.1231      0.0000
  -9   4   3      1.7164      1.2615      2.0288      0.0000
  -8   4   3      0.0000      1.0105      0.0547      0.0000
  -7   4   3      4.5209      0.5283     -4.4263      0.0000
  -6   4   3      4.7806      0.2257      5.0066      0.0000
  -5   4   3      8.7539      0.3384     -9.1154      0.0000
  -4   4   3     23.3313      0.4370    -23.6812      0.0000
  -3   4   3     30.0194      0.3045    -30.7034      0.0000
  -2   4   3     55.6372      0.5696    -54.1076      0.0000
  -1   4   3     12.4110      0.1374    -13.1505      0.0000
   0   4   3     39.2360      0.8165    -40.6768      0.0000
   1   4   3     49.6956      1.2781    -49.2684      0.0000
   2   4   3     50.1963      0.8331    -49.3510      0.0000
   3   4   3     52.0187      0.4909    -49.9988      0.0000
   4   4   3     25.6429      0.3204    -24.8101      0.0000
   5   4   3     21.7937      0.7176     20.1011      0.0000
   6   4   3     22.9988      0.5601     22.4071      0.0000
   7   4   3      2.8335      0.3547      2.6823      0.0000
   8   4   3      4.6063      0.2849     -4.9210      0.0000
   9   4   3      1.6587      0.7432      1.7365      0.0000
  10   4   3      8.0181      0.4010      8.3307      0.0000
  11   4   3     10.1455      0.3938     10.0852      0.0000
  12   4   3      5.8093      0.5534      6.0541      0.0000
  -8   5   3      9.6451      0.5000     -9.0669      0.0000
  -7   5   3     15.4355      0.3213    -16.3814      0.0000
  -6   5   3     17.7154      0.2748    -18.6435      0.0000
  -5   5   3     15.1166      0.2582    -14.9461      0.0000
  -4   5   3     27.2885      0.6345    -27.8413      0.0000
  -3   5   3     14.4251      0.1676    -15.1958      0.0000
  -2   5   3     23.6208      0.2080    -23.8054      0.0000
  -1   5   3     15.2591      0.2047    -14.5110      0.0000
   0   5   3      5.1103      0.3685     -4.7671      0.0000
   1   5   3     45.7775      0.2287    -43.6260      0.0000
   2   5   3     16.5748      0.1829    -15.8613      0.0000
   3   5   3      6.6489      0.6804     -6.2610      0.0000
   4   5   3      7.6278      0.1809     -6.2923      0.0000
   5   5   3      7.3713      0.1818      8.1058      0.0000
   6   5   3     15.7798      0.1516     15.7026      0.0000
   7   5   3     19.5651      0.2031     19.4524      0.0000
   8   5   3     17.8543      0.3190     16.9477      0.0000
   9   5   3     12.2463      0.3113     12.7063      0.0000
  10   5   3     14.6953      0.3094     15.2894      0.0000
  11   5   3     14.7692      0.3296     15.2915      0.0000
  12   5   3      6.7701      0.5563      6.7681      0.0000
  -8   6   3     18.5326      0.3643    -18.6095      0.0000
  -7   6   3     22.5703      0.3052    -23.7492      0.0000
  -6   6   3     19.5755      0.2886    -21.3366      0.0000
  -5   6   3      5.1895      0.4514     -4.8970      0.0000
  -4   6   3      8.7600      0.3722     -8.6650      0.0000
  -3   6   3     21.1295      0.2413    -21.4828      0.0000
  -2   6   3     17.0055      0.2350    -16.0952      0.0000
  -1   6   3      3.4930      0.4076     -3.6478      0.0000
   0   6   3     28.2843      0.2095     26.4200      0.0000
   1   6   3     13.0776      0.2213     12.4339      0.0000
   2   6   3     11.7575      0.2187     11.1406      0.0000
   3   6   3     10.3506      0.2263     11.7075      0.0000
   4   6   3      8.4804      0.2383      8.9185      0.0000
   5   6   3     13.4477      0.1904     13.4114      0.0000
   6   6   3     19.9602      0.2610     19.9080      0.0000
   7   6   3     25.5489      0.1618     25.4581      0.0000
   8   6   3     20.7677      0.3760     21.4031      0.0000
   9   6   3      8.6034      0.3577      9.3091      0.0000
  10   6   3      8.6872      0.4018      7.6950      0.0000
  11   6   3     15.2612      0.3340     15.0146      0.0000
  12   6   3     12.0093      0.3939     11.8453      0.0000
  -9   7   3      7.3880      0.6154     -7.2481      0.0000
  -8   7   3      5.8257      0.6543     -6.2295      0.0000
  -7   7   3      7.3651      0.6236     -7.2797      0.0000
  -6   7   3      5.5110      0.5167     -5.6134      0.0000
  -5   7   3      5.4389      0.4898     -5.9827      0.0000
  -4   7   3      8.3951      0.4103     -8.5558      0.0000
  -3   7   3      6.5325      0.4570     -6.7049      0.0000
  -2   7   3      6.2416      0.4489      6.2417      0.0000
  -1   7   3     12.0501      0.2744     10.6626      0.0000
   0   7   3     27.9769      0.2265     26.7799      0.0000
   1   7   3     16.7558      0.2248     17.5237      0.0000
   2   7   3     15.0230      0.2262     15.0183      0.0000
   3   7   3     22.2942      0.2081     22.0069      0.0000
   4   7   3     31.4664      0.2131     31.0888      0.0000
   5   7   3     34.9766      0.4365     35.1779      0.0000
   6   7   3     16.0441      0.4239     16.6337      0.0000
   7   7   3      9.0097      0.2248      8.2685      0.0000
   8   7   3     16.7101      0.2694     17.0949      0.0000
   9   7   3     13.2406      0.3018     13.1675      0.0000
  10   7   3      7.0533      0.4558      6.4372      0.0000
  11   7   3      2.0325      1.1976     -1.0742      0.0000
  12   7   3      1.5490      1.3959     -1.1641      0.0000
  -7   8   3      2.8113      1.2089     -2.2187      0.0000
  -6   8   3      1.4132      1.4075      0.3898      0.0000
  -5   8   3      8.5047      0.4644      8.6221      0.0000
  -4   8   3      5.8606      0.4702      5.3899      0.0000
  -3   8   3      0.3573      1.1539      0.2575      0.0000
  -2   8   3     16.8725      0.2776     18.1315      0.0000
  -1   8   3     19.5516      0.2560     19.7055      0.0000
   0   8   3     22.0904      0.2433     21.5105      0.0000
   1   8   3     18.6875      0.2409     18.7504      0.0000
   2   8   3     18.1660      0.2351     18.4034      0.0000
   3   8   3     24.1241      0.2246     24.6807      0.0000
   4   8   3     10.3530      0.2839     10.2216      0.0000
   5   8   3      8.8577      0.1782      8.6386      0.0000
   6   8   3     18.6755      0.2761     18.0860      0.0000
   7   8   3     12.4476      0.5756     11.3539      0.0000
   8   8   3     13.4803      0.2862     14.7138      0.0000
   9   8   3      0.0000      1.1397      0.9590      0.0000
  10   8   3      7.4094      0.4463     -7.5341      0.0000
  -6   9   3      6.0411      0.6310      6.5109      0.0000
  -5   9   3     10.2460      0.4572     10.3079      0.0000
  -4   9   3     12.0542      0.3772     12.0745      0.0000
  -3   9   3      8.1819      0.4603      8.7172      0.0000
  -2   9   3     16.8247      0.2975     17.8425      0.0000
  -1   9   3     23.8800      0.2673     24.5850      0.0000
   0   9   3     20.1035      0.2627     19.8149      0.0000
   1   9   3     10.3747      0.3143      9.9890      0.0000
   2   9   3      3.6240      0.5069      3.8728      0.0000
   3   9   3     12.5443      0.2819     11.8021      0.0000
   4   9   3     14.1952      0.2653     13.2795      0.0000
   5   9   3      6.3821      0.3154     -5.8791      0.0000
   6   9   3      3.3398      0.3065     -3.0912      0.0000
   7   9   3      9.2994      0.2600     -9.0292      0.0000
   8   9   3      6.1601      0.4846     -5.6366      0.0000
   9   9   3      9.1143      0.3830     -8.8339      0.0000
  10   9   3      8.8369      0.4210     -9.1567      0.0000
  11   9   3      9.1731      0.4456     -9.1091      0.0000
  -6  10   3      7.9308      0.6776      7.1971      0.0000
  -5  10   3     13.3147      0.4277     13.6758      0.0000
  -4  10   3      9.8047      0.4731     10.4564      0.0000
  -3  10   3      6.2756      0.4976      6.4859      0.0000
  -2  10   3      6.3318      0.5513      5.8483      0.0000
  -1  10   3      8.9742      0.4094      9.4577      0.0000
   0  10   3     14.4946      0.3137     15.4303      0.0000
   1  10   3      4.1985      0.5141      3.8266      0.0000
   2  10   3      3.9966      0.5171     -3.9912      0.0000
   3  10   3      1.6674      1.0742     -1.1325      0.0000
   4  10   3      5.0946      0.4327      5.7603      0.0000
   5  10   3     15.3002      0.6889    -14.1312      0.0000
   6  10   3     25.2202      0.3793    -25.4869      0.0000
   7  10   3     24.0394      0.5636    -24.4627      0.0000
   8  10   3     10.1917      0.3875    -10.1101      0.0000
   9  10   3      7.3330      0.4697     -7.2107      0.0000
  10  10   3     10.3597      0.4034    -10.3059      0.0000
  11  10   3      8.8239      0.4893     -8.9352      0.0000
  -6  11   3      8.0826      0.5966      7.9473      0.0000
  -5  11   3      5.1117      0.7547      5.2407      0.0000
  -4  11   3      1.4965      1.4969     -0.4774      0.0000
  -3  11   3      0.0000      1.4190     -1.5624      0.0000
  -2  11   3      4.3395      0.6773      5.0595      0.0000
  -1  11   3      2.5588      0.9692     -2.9061      0.0000
   0  11   3      3.0642      0.8094     -3.4244      0.0000
   1  11   3      3.9844      0.6224     -4.0585      0.0000
   2  11   3      7.3226      0.4955     -6.9972      0.0000
   3  11   3     12.9949      0.3252    -12.7619      0.0000
   4  11   3     13.9127      0.5265    -13.7269      0.0000
   5  11   3     16.4842      0.5781    -16.3159      0.0000
   6  11   3     14.8104      0.3985    -14.7997      0.0000
   7  11   3     17.4078      0.2295    -17.2850      0.0000
   8  11   3     11.2107      0.3974    -11.2976      0.0000
   9  11   3      5.2667      0.5755     -5.4022      0.0000
  10  11   3      4.5442      0.6772     -4.9862      0.0000
  -6  12   3      1.2734      1.8200      0.2052      0.0000
  -5  12   3      0.0000      1.6712      1.4346      0.0000
  -4  12   3      1.3389      1.6118      0.1228      0.0000
  -3  12   3      8.6540      0.6050     -8.0868      0.0000
  -2  12   3      5.2761      0.4740     -5.2458      0.0000
  -1  12   3      3.0129      0.9908     -3.4017      0.0000
   0  12   3      6.0705      0.5296     -6.5079      0.0000
   1  12   3     15.6083      0.3413    -15.5001      0.0000
   2  12   3     19.8573      0.3146    -20.4447      0.0000
   3  12   3     13.9158      0.3663    -14.6323      0.0000
   4  12   3      8.5684      0.4288     -8.2284      0.0000
   5  12   3      9.3983      0.3248     -8.9476      0.0000
   6  12   3      6.2759      0.3514     -5.8221      0.0000
   7  12   3      3.8156      0.5059     -3.7990      0.0000
   8  12   3      0.0000      1.3842     -2.0742      0.0000
   9  12   3      2.9234      1.0055     -2.8423      0.0000
  -4  13   3      3.0176      1.4763     -2.7816      0.0000
  -3  13   3      7.2603      0.6326     -7.1603      0.0000
  -2  13   3      9.3158      0.5916     -8.9978      0.0000
  -1  13   3     11.2123      0.4997    -10.8097      0.0000
   0  13   3     10.3698      0.7286    -10.1931      0.0000
   1  13   3      7.1124      0.7394     -7.8630      0.0000
   2  13   3      8.5317      0.3754     -8.8292      0.0000
   3  13   3      6.2921      0.3145     -6.1689      0.0000
   4  13   3      3.6453      0.4921     -3.5255      0.0000
   5  13   3      3.7125      0.5859     -3.9722      0.0000
   6  13   3      0.2033      1.2062      0.1876      0.0000
   7  13   3      0.2545      1.4190      1.7302      0.0000
   8  13   3      2.9306      1.1127      3.4872      0.0000
  -2  14   3      9.6202      0.6540     -8.9553      0.0000
  -1  14   3      8.1193      0.7127     -7.6393      0.0000
   0  14   3      4.5094      0.8963     -4.6587      0.0000
   1  14   3      1.2175      1.5813      0.4848      0.0000
   2  14   3      1.3522      1.5813      0.4769      0.0000
   3  14   3      2.0492      1.1699      2.0431      0.0000
   4  14   3      5.9037      0.6690      5.5316      0.0000
   5  14   3      0.0000      1.5502      0.2042      0.0000
   1  15   3      3.6364      1.2125      3.8184      0.0000
   2  15   3      8.3835      0.7122      7.5806      0.0000
   3  15   3      4.2087      1.0039      4.0595      0.0000
   4  15   3      0.0000      1.6517      2.6953      0.0000
   5  15   3      3.0325      1.3630      2.9513      0.0000
  -5 -12   4      3.7633      1.2448     -3.4463      0.0000
  -4 -12   4      3.3914      1.3136     -4.6104      0.0000
  -3 -12   4      6.4866      0.7293     -7.1459      0.0000
  -2 -12   4      5.0737      0.8781     -4.9351      0.0000
  -5 -11   4      2.2294      1.6615     -2.2423      0.0000
  -4 -11   4      0.3559      1.6017     -1.2302      0.0000
  -3 -11   4      1.7829      1.5710     -1.9147      0.0000
  -2 -11   4      1.0959      1.5813      0.1867      0.0000
  -1 -11   4      1.4738      1.6017      1.5533      0.0000
   0 -11   4      4.4580      0.9375      3.8916      0.0000
   1 -11   4      5.9503      0.7564      5.5959      0.0000
   2 -11   4      1.0032      1.7001      2.5774      0.0000
  -5 -10   4      2.7891      1.2515      3.2071      0.0000
  -4 -10   4      4.8600      0.4933      5.2375      0.0000
  -3 -10   4      3.5101      0.6418      3.3655      0.0000
  -2 -10   4      6.9714      0.3853      6.1931      0.0000
  -1 -10   4      6.9364      0.3951      7.4685      0.0000
   0 -10   4      9.0770      0.5718      8.7415      0.0000
   1 -10   4      6.9187      0.4295      6.9299      0.0000
   2 -10   4      3.3755      1.1157      3.1338      0.0000
   3 -10   4      5.3100      0.8303      5.1338      0.0000
   4 -10   4      9.1366      0.6786      8.5300      0.0000
  -8  -9   4      3.7503      0.8817     -3.7173      0.0000
  -7  -9   4      2.2615      1.2998      1.9724      0.0000
  -6  -9   4      7.0506      0.7133      6.6377      0.0000
  -5  -9   4     12.7976      0.4845     11.9061      0.0000
  -4  -9   4     15.3287      0.2607     14.4803      0.0000
  -3  -9   4      8.1770      0.3670      8.5309      0.0000
  -2  -9   4      7.8667      0.3704      7.9258      0.0000
  -1  -9   4      5.1894      0.4221      6.0327      0.0000
   0  -9   4      6.0856      0.3171      5.9340      0.0000
   1  -9   4      9.9239      0.2773     10.1570      0.0000
   2  -9   4      9.9949      0.2903      9.6908      0.0000
   3  -9   4      9.7015      0.3846      9.3738      0.0000
   4  -9   4      2.7965      1.3467      3.2624      0.0000
   5  -9   4      5.2904      0.8334     -5.0954      0.0000
   6  -9   4      3.4377      1.3493     -3.4909      0.0000
  -9  -8   4      6.8641      0.5554      7.2429      0.0000
  -8  -8   4      9.8578      0.4892      8.8877      0.0000
  -7  -8   4     11.0967      0.4139     10.3523      0.0000
  -6  -8   4      7.3846      0.3895      7.1653      0.0000
  -5  -8   4      7.6118      0.3726      7.7018      0.0000
  -4  -8   4     16.9516      0.2425     16.9993      0.0000
  -3  -8   4     14.0302      0.2463     14.4463      0.0000
  -2  -8   4      5.9356      0.3466      5.7521      0.0000
  -1  -8   4      4.4283      0.3439      4.7276      0.0000
   0  -8   4      7.8229      0.2816      7.6763      0.0000
   1  -8   4      5.8936      0.2993      6.0636      0.0000
   2  -8   4      5.7194      0.3219     -5.6297      0.0000
   3  -8   4      6.4400      0.3869     -6.3839      0.0000
   4  -8   4      0.0000      1.2494      0.9934      0.0000
   5  -8   4      0.6738      1.5916     -1.0364      0.0000
   6  -8   4      7.0392      0.6459     -6.5803      0.0000
 -10  -7   4     12.6263      0.2929     12.2188      0.0000
  -9  -7   4     12.7489      0.4071     12.2028      0.0000
  -8  -7   4      7.4809      0.5464      7.6253      0.0000
  -7  -7   4      9.6390      0.4193     10.3044      0.0000
  -6  -7   4      9.9522      0.2867      9.9184      0.0000
  -5  -7   4      3.4899      0.4828      3.5377      0.0000
  -4  -7   4      5.3558      0.3416      5.5383      0.0000
  -3  -7   4     13.5174      0.2316     13.9033      0.0000
  -2  -7   4     14.1321      0.2246     13.6505      0.0000
  -1  -7   4      1.3400      0.8827      1.4346      0.0000
   0  -7   4     15.3390      0.1798    -15.4829      0.0000
   1  -7   4     14.8825      0.2486    -14.7298      0.0000
   2  -7   4     13.3916      0.2001    -13.3199      0.0000
   3  -7   4      9.7691      0.3004     -9.7205      0.0000
   4  -7   4      5.3747      0.3414     -5.4680      0.0000
   5  -7   4      2.5016      0.8958     -2.3803      0.0000
   6  -7   4      3.2137      1.1004     -2.8534      0.0000
 -10  -6   4      4.3946      0.4914      4.8209      0.0000
  -9  -6   4      9.8087      0.3676      9.9317      0.0000
  -8  -6   4     10.2631      0.4162      9.9002      0.0000
  -7  -6   4      8.5811      0.4389      9.0873      0.0000
  -6  -6   4      1.7510      0.8437     -1.2394      0.0000
  -5  -6   4      8.6105      0.2935     -8.8185      0.0000
  -4  -6   4      3.0882      0.4658     -3.3363      0.0000
  -3  -6   4      3.2034      0.4447      3.4982      0.0000
  -2  -6   4      2.3727      0.4527     -2.6154      0.0000
  -1  -6   4      3.8112      0.3077     -3.5823      0.0000
   0  -6   4     19.7939      0.1559    -19.6798      0.0000
   1  -6   4     21.7838      0.2401    -22.0601      0.0000
   2  -6   4     14.2868      0.1893    -14.7039      0.0000
   3  -6   4     14.5372      0.1886    -14.0022      0.0000
   4  -6   4      9.8189      0.2472     -9.3101      0.0000
   5  -6   4      9.4234      0.3375     -8.6373      0.0000
   6  -6   4      4.6514      0.4913     -5.1633      0.0000
 -11  -5   4      5.1626      0.6494      4.9746      0.0000
 -10  -5   4      1.6596      1.0911     -1.4454      0.0000
  -9  -5   4      1.4052      1.0499      1.5314      0.0000
  -8  -5   4      1.3943      1.2222      0.7809      0.0000
  -7  -5   4      7.0468      0.4823      6.6714      0.0000
  -6  -5   4      3.2377      0.4362     -4.0833      0.0000
  -5  -5   4     18.5969      0.1865    -18.2797      0.0000
  -4  -5   4     26.6196      0.2019    -26.2933      0.0000
  -3  -5   4     23.0690      0.1454    -22.5866      0.0000
  -2  -5   4     21.7417      0.2461    -22.0650      0.0000
  -1  -5   4      3.8777      0.2766     -3.3930      0.0000
   0  -5   4      0.5304      0.8223     -0.6548      0.0000
   1  -5   4     16.4112      0.1561    -16.4286      0.0000
   2  -5   4     14.2964      0.1711    -14.4633      0.0000
   3  -5   4     13.6796      0.2077    -13.8125      0.0000
   4  -5   4     13.7328      0.2186    -14.2266      0.0000
   5  -5   4      7.4549      0.3700     -7.6979      0.0000
   6  -5   4      7.0545      0.3992     -6.5957      0.0000
   7  -5   4      3.6401      0.8201      3.6482      0.0000
 -11  -4   4      4.7882      0.6426      4.7848      0.0000
 -10  -4   4      8.7862      0.3271     -8.1759      0.0000
  -9  -4   4      8.4778      0.3005     -9.0118      0.0000
  -8  -4   4     10.1741      0.2470    -10.9282      0.0000
  -7  -4   4      4.0783      0.5068      4.1027      0.0000
  -6  -4   4     10.1365      0.2741    -10.1976      0.0000
  -5  -4   4     35.4533      0.1727    -34.1687      0.0000
  -4  -4   4     29.2380      0.1675    -28.9938      0.0000
  -3  -4   4     16.0003      0.4451    -15.7673      0.0000
  -2  -4   4     20.2629      0.2776    -19.5662      0.0000
  -1  -4   4     18.9716      0.1328    -18.8202      0.0000
   0  -4   4     14.1732      0.1479    -13.5199      0.0000
   1  -4   4      0.2585      0.7833     -0.2242      0.0000
   2  -4   4      7.5777      0.2233     -7.2461      0.0000
   3  -4   4     12.7133      0.1706    -13.1143      0.0000
   4  -4   4      8.7169      0.2247     -8.6305      0.0000
   5  -4   4      9.7888      0.2819      9.5681      0.0000
   6  -4   4     10.0918      0.3982     10.5770      0.0000
   7  -4   4      8.3488      0.4786      8.5638      0.0000
   8  -4   4     10.0281      0.4626     10.0487      0.0000
 -12  -3   4      3.8344      0.9103     -4.4149      0.0000
 -11  -3   4      1.8977      1.3842     -1.9207      0.0000
 -10  -3   4     12.6456      1.0387    -12.6230      0.0000
  -9  -3   4     11.2420      0.2528    -11.4316      0.0000
  -8  -3   4     19.0873      0.8662    -19.1533      0.0000
  -7  -3   4     13.1507      0.2480    -12.8027      0.0000
  -6  -3   4      4.0655      0.3112     -3.9468      0.0000
  -5  -3   4     22.0128      0.1867    -21.3406      0.0000
  -4  -3   4     27.3914      0.1597    -26.4542      0.0000
  -3  -3   4     12.5213      0.1841    -12.2003      0.0000
  -2  -3   4      7.2302      0.1708     -7.2809      0.0000
  -1  -3   4      6.7290      0.1962      6.2977      0.0000
   0  -3   4     25.8963      0.2387    -25.9973      0.0000
   1  -3   4     13.9117      0.1393    -13.5046      0.0000
   2  -3   4     16.6209      0.3838     16.4935      0.0000
   3  -3   4     11.2971      0.1667     11.1585      0.0000
   4  -3   4      3.5397      0.3777      4.0629      0.0000
   5  -3   4     17.0034      0.2086     16.3149      0.0000
   6  -3   4     18.8222      0.2042     18.6897      0.0000
   7  -3   4     22.2371      0.2995     21.6706      0.0000
   8  -3   4     11.7107      0.4000     11.2646      0.0000
   9  -3   4      8.1984      0.5434      7.8027      0.0000
 -11  -2   4      5.0305      0.6208     -4.4047      0.0000
 -10  -2   4     12.1227      0.2518    -11.7758      0.0000
  -9  -2   4     13.0825      0.2296    -12.5038      0.0000
  -8  -2   4     12.5448      0.2636    -12.2494      0.0000
  -7  -2   4     15.2148      0.1854    -15.6359      0.0000
  -6  -2   4     16.7210      0.2527    -16.1528      0.0000
  -5  -2   4      6.6297      0.2743     -6.2668      0.0000
  -4  -2   4      0.9429      0.8011     -1.4362      0.0000
  -3  -2   4      8.1914      0.2220      8.3771      0.0000
  -2  -2   4     13.5242      0.1117    -12.8233      0.0000
  -1  -2   4      6.7340      0.1684      6.9001      0.0000
   0  -2   4     14.0168      0.2656     13.7321      0.0000
   1  -2   4     29.7123      0.3364     30.6295      0.0000
   2  -2   4     46.7771      0.3734     45.9106      0.0000
   3  -2   4     28.7063      0.4182     27.9208      0.0000
   4  -2   4      1.7208      0.4819      1.6807      0.0000
   5  -2   4     13.1543      0.2185     12.7868      0.0000
   6  -2   4     17.1423      0.2251     16.0841      0.0000
   7  -2   4     17.4545      0.3026     17.2049      0.0000
   8  -2   4     14.9091      0.3327     14.9655      0.0000
   9  -2   4      6.3424      0.5069      6.1045      0.0000
  10  -2   4      6.4339      0.5568      6.2443      0.0000
 -10  -1   4     11.0446      0.2734    -10.7335      0.0000
  -9  -1   4     10.4494      0.2486     -9.8737      0.0000
  -8  -1   4      1.8686      0.6516     -1.9526      0.0000
  -7  -1   4      8.5330      0.2406      8.5801      0.0000
  -6  -1   4      0.0000      0.8073      0.6494      0.0000
  -5  -1   4      6.1112      0.3908     -6.4540      0.0000
  -4  -1   4     11.7637      0.1694    -11.0613      0.0000
  -3  -1   4     14.4887      0.1534     14.4150      0.0000
  -2  -1   4     23.6024      0.2257     23.5618      0.0000
  -1  -1   4     53.7008      0.5440     52.8628      0.0000
   0  -1   4     45.5675      0.7110     43.9249      0.0000
   1  -1   4     50.3442      0.4892     48.5297      0.0000
   2  -1   4     55.4358      0.6424     52.9282      0.0000
   3  -1   4     27.8558      0.1173     27.3014      0.0000
   4  -1   4     14.6091      0.1288     14.1584      0.0000
   5  -1   4      4.8958      0.2256      4.7251      0.0000
   6  -1   4      5.0393      0.2891      5.3933      0.0000
   7  -1   4      9.1978      0.3845      7.9824      0.0000
   8  -1   4      0.0000      1.1954      0.3667      0.0000
   9  -1   4      2.3882      1.0000     -2.7037      0.0000
  10  -1   4      5.8468      0.5499     -5.4745      0.0000
  11  -1   4      3.3979      0.9732     -3.2433      0.0000
 -10   0   4      2.1621      1.0621     -2.2570      0.0000
  -9   0   4      4.1092      0.3873      4.4582      0.0000
  -8   0   4      9.8445      0.2359     10.0475      0.0000
  -7   0   4     14.9189      0.1817     14.3777      0.0000
  -6   0   4     11.8254      0.1846     12.2958      0.0000
  -5   0   4     22.1382      0.2541     21.5389      0.0000
  -4   0   4     12.1049      0.2314     13.9518      0.0000
  -3   0   4     52.4339      0.4507     51.9818      0.0000
  -2   0   4     36.3822      0.4940     34.9269      0.0000
  -1   0   4      6.7281      0.1457      6.7481      0.0000
   0   0   4     14.2731      0.1341     13.9581      0.0000
   1   0   4     38.3835      0.4825     37.5126      0.0000
   2   0   4     74.7108      1.2592     70.7832      0.0000
   3   0   4     29.8783      0.2378     28.3064      0.0000
   4   0   4     11.1065      0.1617     -9.7004      0.0000
   5   0   4      6.1603      0.2925     -6.1468      0.0000
   6   0   4     14.3713      0.2924    -14.5744      0.0000
   7   0   4      0.0000      1.0962     -0.4724      0.0000
   8   0   4      7.7420      0.4153     -7.1944      0.0000
   9   0   4     14.3105      0.3274    -14.2444      0.0000
  10   0   4     11.5001      0.3874    -11.2514      0.0000
  11   0   4     11.6145      0.4350    -11.7227      0.0000
 -10   1   4      4.0650      0.5875      4.1575      0.0000
  -9   1   4      9.6182      0.3581      9.4132      0.0000
  -8   1   4     12.0177      0.2790     11.8339      0.0000
  -7   1   4     17.4316      0.4018     16.8358      0.0000
  -6   1   4     23.4135      0.2844     23.4350      0.0000
  -5   1   4     47.3090      1.6307     46.8438      0.0000
  -4   1   4     35.0234      0.6452     35.3190      0.0000
  -3   1   4     28.4387      0.2640     26.8714      0.0000
  -2   1   4     41.4031      0.3017     39.7928      0.0000
  -1   1   4     11.0273      0.1039     -9.5795      0.0000
   0   1   4     19.9200      0.1095    -17.8206      0.0000
   1   1   4      1.8628      0.2386      0.6168      0.0000
   2   1   4      3.0800      0.1608     -2.9011      0.0000
   3   1   4      5.2830      0.3086      4.6513      0.0000
   4   1   4     27.2895      0.5424    -26.9693      0.0000
   5   1   4     17.7024      0.3016    -16.8432      0.0000
   6   1   4     18.5060      0.5295    -19.0578      0.0000
   7   1   4     18.9825      0.2589    -19.3391      0.0000
   8   1   4     13.2539      0.6081    -12.4265      0.0000
   9   1   4     16.7422      0.4540    -17.1684      0.0000
  10   1   4      9.5271      0.2858     -9.6394      0.0000
  11   1   4      2.7167      0.7365     -2.3630      0.0000
 -10   2   4      6.1616      0.4696      6.1915      0.0000
  -9   2   4     11.4241      0.3256     11.1599      0.0000
  -8   2   4     18.2251      0.2596     18.8741      0.0000
  -7   2   4     12.8696      0.1829     12.5521      0.0000
  -6   2   4     16.9724      0.6275     17.0842      0.0000
  -5   2   4     16.4496      0.4472     15.8657      0.0000
  -4   2   4     20.4195      0.4146     19.8612      0.0000
  -3   2   4     17.8715      0.0972     16.6011      0.0000
  -2   2   4     10.5604      0.1379     10.9968      0.0000
  -1   2   4      4.9216      0.2426     -3.1896      0.0000
   0   2   4     46.2272      1.2260    -45.5501      0.0000
   1   2   4     30.7032      0.7524    -30.8760      0.0000
   2   2   4     32.6208      0.2386    -34.1769      0.0000
   3   2   4     18.7393      0.1572    -18.5466      0.0000
   4   2   4     28.3687      0.6168    -27.7398      0.0000
   5   2   4     30.9551      0.5196    -29.6408      0.0000
   6   2   4     27.7801      0.3075    -27.4989      0.0000
   7   2   4     31.8776      0.4762    -31.5847      0.0000
   8   2   4     21.9272      0.5645    -21.1979      0.0000
   9   2   4      6.4211      0.3482     -6.6351      0.0000
  10   2   4      2.3761      0.6740      1.8656      0.0000
  11   2   4      1.2801      1.3119      1.0761      0.0000
 -10   3   4     12.9398      0.3514     12.7033      0.0000
  -9   3   4      7.7293      0.4278      8.0941      0.0000
  -8   3   4     14.8497      0.2845     15.0961      0.0000
  -7   3   4      0.0000      0.9017     -0.6385      0.0000
  -6   3   4      1.0116      0.7588     -1.0947      0.0000
  -5   3   4      1.7408      0.4071     -0.4953      0.0000
  -4   3   4     15.9941      0.2132    -15.5911      0.0000
  -3   3   4      3.9645      0.1783     -4.0993      0.0000
  -2   3   4     22.7595      0.6034    -22.6541      0.0000
  -1   3   4     48.8156      0.1646    -48.5669      0.0000
   0   3   4     33.9287      0.4000    -34.2534      0.0000
   1   3   4     31.1654      0.4367    -30.5395      0.0000
   2   3   4     12.5931      0.3398    -14.1131      0.0000
   3   3   4     12.2232      0.3513    -12.2515      0.0000
   4   3   4     33.7720      1.1355    -32.4094      0.0000
   5   3   4     32.7177      1.1272    -31.4398      0.0000
   6   3   4     10.5976      0.2730    -11.3095      0.0000
   7   3   4     12.7509      0.2918    -13.2756      0.0000
   8   3   4     14.9660      0.3683    -14.4025      0.0000
   9   3   4     17.6784      0.4196    -17.9083      0.0000
  10   3   4      2.1759      0.6996     -1.2249      0.0000
  11   3   4     10.0112      0.4037     10.8647      0.0000
  12   3   4      8.9285      0.4835      9.0334      0.0000
 -10   4   4      6.1671      0.5288      5.6688      0.0000
  -9   4   4      2.5052      0.9167      1.9447      0.0000
  -8   4   4      0.9258      1.1679     -0.2236      0.0000
  -7   4   4      7.3395      0.2895     -7.2998      0.0000
  -6   4   4      6.6748      0.2908     -6.9353      0.0000
  -5   4   4      1.2995      0.6124     -0.8233      0.0000
  -4   4   4     26.9377      0.4389    -26.3733      0.0000
  -3   4   4     47.6019      0.6860    -47.1295      0.0000
  -2   4   4     40.9847      0.1871    -40.9685      0.0000
  -1   4   4     36.3227      1.0982    -36.2994      0.0000
   0   4   4      3.4321      0.2127      2.6864      0.0000
   1   4   4     25.1756      0.1241    -24.1992      0.0000
   2   4   4     54.2222      0.9711    -52.4318      0.0000
   3   4   4     29.6836      0.4557    -29.9356      0.0000
   4   4   4      2.6382      0.2891      1.4739      0.0000
   5   4   4      0.6370      0.7344      0.2261      0.0000
   6   4   4     15.2722      0.1616     14.5808      0.0000
   7   4   4      1.0339      0.8293      1.5480      0.0000
   8   4   4      2.1287      0.5567     -1.0728      0.0000
   9   4   4      4.0314      0.3622     -4.1169      0.0000
  10   4   4      0.8916      1.1954      1.0928      0.0000
  11   4   4     14.7854      0.3386     15.4112      0.0000
  12   4   4     14.2477      0.3707     14.3051      0.0000
  -8   5   4      9.9822      0.3819     -9.7885      0.0000
  -7   5   4     16.5396      0.9469    -16.4183      0.0000
  -6   5   4     16.8150      0.4152    -16.9684      0.0000
  -5   5   4     10.9564      0.2171    -11.8856      0.0000
  -4   5   4     11.6994      0.2061    -11.9027      0.0000
  -3   5   4     11.9297      0.1824    -11.8700      0.0000
  -2   5   4     17.9798      0.1508    -17.4782      0.0000
  -1   5   4     51.4384      0.8563    -48.6861      0.0000
   0   5   4     20.3509      0.1355    -19.9923      0.0000
   1   5   4     12.1484      0.1909    -12.4611      0.0000
   2   5   4      5.0006      0.2117     -4.8857      0.0000
   3   5   4     18.3367      0.5172    -18.7865      0.0000
   4   5   4      1.4001      0.5087      1.5444      0.0000
   5   5   4     11.4076      0.2979     11.6699      0.0000
   6   5   4     20.7568      0.3253     20.6566      0.0000
   7   5   4     20.5208      0.8169     20.2151      0.0000
   8   5   4     23.2729      0.5683     22.9893      0.0000
   9   5   4     19.2621      0.6545     19.2252      0.0000
  10   5   4      8.9851      0.3834      9.7940      0.0000
  11   5   4      6.1285      0.4946      5.8531      0.0000
  12   5   4     12.5268      0.3996     12.3030      0.0000
  -8   6   4     17.2026      0.3711    -17.5529      0.0000
  -7   6   4     22.8527      0.2954    -24.0819      0.0000
  -6   6   4     16.7496      0.2961    -17.1650      0.0000
  -5   6   4      2.4125      0.8186      2.1357      0.0000
  -4   6   4      3.9864      0.4954      4.6556      0.0000
  -3   6   4     16.6763      0.2451    -17.3190      0.0000
  -2   6   4      7.2586      0.3543     -7.2262      0.0000
  -1   6   4     17.1799      0.2219    -17.0822      0.0000
   0   6   4      8.6458      0.2922      7.7943      0.0000
   1   6   4      5.1060      0.3958      3.7049      0.0000
   2   6   4      6.4528      0.1931      6.8997      0.0000
   3   6   4     19.7010      0.4150     20.3754      0.0000
   4   6   4     11.1770      0.2815     11.9993      0.0000
   5   6   4     17.5300      0.2667     18.1605      0.0000
   6   6   4     29.2915      0.3170     28.8089      0.0000
   7   6   4     19.3053      0.3283     19.1413      0.0000
   8   6   4     21.0070      0.3924     20.8007      0.0000
   9   6   4     15.8629      0.2837     15.9757      0.0000
  10   6   4     16.0038      0.3042     17.1079      0.0000
  11   6   4     10.0800      0.3918     10.2059      0.0000
  12   6   4      8.8127      0.4795      8.2389      0.0000
  -8   7   4      7.5405      0.5360     -7.8927      0.0000
  -7   7   4     10.9298      0.4580    -11.2445      0.0000
  -6   7   4      8.8005      0.4488     -9.2444      0.0000
  -5   7   4      7.5841      0.4723     -8.0261      0.0000
  -4   7   4      7.4691      0.4366      7.9831      0.0000
  -3   7   4      2.4419      0.7523     -3.5402      0.0000
  -2   7   4      3.9014      0.4591      3.5172      0.0000
  -1   7   4      9.1005      0.3179      9.1154      0.0000
   0   7   4     18.5481      0.2328     17.6795      0.0000
   1   7   4     28.0423      0.2227     27.4260      0.0000
   2   7   4     21.1103      0.2154     21.8260      0.0000
   3   7   4     35.8287      0.5807     36.3241      0.0000
   4   7   4     37.5577      0.1585     37.6171      0.0000
   5   7   4     13.2212      0.3548     12.7343      0.0000
   6   7   4     18.5114      0.2099     19.1053      0.0000
   7   7   4      9.7987      0.2171      9.8779      0.0000
   8   7   4     13.8663      0.3478     13.3807      0.0000
   9   7   4      8.5852      0.3691      8.7906      0.0000
  10   7   4      7.4252      0.4453      7.7615      0.0000
  11   7   4      1.6313      1.2995      1.6757      0.0000
  12   7   4      3.5989      0.8295     -2.9650      0.0000
  -8   8   4      4.3669      0.9360      4.2697      0.0000
  -7   8   4      4.1173      0.8366     -3.9999      0.0000
  -6   8   4      3.9447      0.7451     -4.4029      0.0000
  -5   8   4      0.0000      1.2743     -1.0073      0.0000
  -4   8   4      9.8495      0.3963     10.0320      0.0000
  -3   8   4     11.5570      0.3338     11.6749      0.0000
  -2   8   4     13.5606      0.2913     13.5424      0.0000
  -1   8   4     26.2648      0.2501     27.7021      0.0000
   0   8   4     32.4237      0.2465     32.4988      0.0000
   1   8   4     17.2958      0.2470     16.7160      0.0000
   2   8   4      4.6852      0.3823      3.9562      0.0000
   3   8   4     13.2416      0.2567     12.5624      0.0000
   4   8   4     43.4278      1.1617     43.6458      0.0000
   5   8   4     24.9547      0.2882     24.5416      0.0000
   6   8   4      8.1483      0.1919      8.3439      0.0000
   7   8   4      4.0766      0.3146     -3.4732      0.0000
   8   8   4      3.1210      0.6180      2.8356      0.0000
   9   8   4      3.3586      0.6290     -3.1462      0.0000
  10   8   4     12.3691      0.3379    -12.4313      0.0000
  11   8   4     13.3249      0.3619    -14.1519      0.0000
  -6   9   4      4.1200      0.8138      4.7206      0.0000
  -5   9   4      6.3864      0.5250      6.7952      0.0000
  -4   9   4     12.2953      0.3885     12.2257      0.0000
  -3   9   4     18.2939      0.3063     18.8421      0.0000
  -2   9   4     27.2174      0.2751     27.4495      0.0000
  -1   9   4     19.8617      0.2705     20.1745      0.0000
   0   9   4     14.0412      0.2846     13.6699      0.0000
   1   9   4      9.3013      0.3506      8.5361      0.0000
   2   9   4      4.5789      0.4213      4.5589      0.0000
   3   9   4      7.4956      0.3799     -6.5993      0.0000
   4   9   4      5.6395      0.4723      5.4289      0.0000
   5   9   4      6.9474      0.2302      7.3317      0.0000
   6   9   4      5.3587      0.2193      5.9197      0.0000
   7   9   4     12.5969      0.4211    -12.8268      0.0000
   8   9   4     17.1707      0.2782    -18.1097      0.0000
   9   9   4     12.1693      0.3321    -12.3461      0.0000
  10   9   4      9.7931      0.3939    -10.7411      0.0000
  11   9   4     11.3999      0.3948    -12.1346      0.0000
  -5  10   4     14.4276      0.4043     14.9333      0.0000
  -4  10   4     14.7092      0.3716     15.2485      0.0000
  -3  10   4      0.4279      1.3365      0.2301      0.0000
  -2  10   4      2.9684      0.8355      3.0023      0.0000
  -1  10   4     14.5475      0.3220     14.9456      0.0000
   0  10   4     15.4722      0.2968     15.4896      0.0000
   1  10   4      0.2546      1.1397     -0.7687      0.0000
   2  10   4      9.9725      0.3500     -9.9257      0.0000
   3  10   4     12.9283      0.3020    -12.7241      0.0000
   4  10   4      6.1161      0.4806     -6.2118      0.0000
   5  10   4     16.9308      0.2348    -16.4816      0.0000
   6  10   4     22.0907      0.3095    -21.2464      0.0000
   7  10   4     17.0270      0.2859    -17.3926      0.0000
   8  10   4     11.5339      0.3345    -12.7928      0.0000
   9  10   4      6.7413      0.4837     -6.7477      0.0000
  10  10   4      7.0856      0.5250     -7.1724      0.0000
  11  10   4      9.4821      0.4553    -10.0726      0.0000
  -6  11   4      8.3136      0.7126      7.7051      0.0000
  -4  11   4      0.7593      1.5077     -0.5032      0.0000
  -3  11   4      4.8674      0.6699     -5.1644      0.0000
  -2  11   4      1.6708      1.3724     -2.2542      0.0000
  -1  11   4      0.0000      1.2995      1.0396      0.0000
   0  11   4      1.6599      1.2870      2.3631      0.0000
   1  11   4      4.3017      0.5552     -4.2763      0.0000
   2  11   4     14.2365      0.3097    -15.0206      0.0000
   3  11   4     20.4673      0.2782    -20.7798      0.0000
   4  11   4     17.4950      0.2940    -17.8749      0.0000
   5  11   4     15.5276      0.4762    -15.3107      0.0000
   6  11   4     14.4163      0.2609    -14.1064      0.0000
   7  11   4      9.9608      0.4011    -10.1498      0.0000
   8  11   4      7.7879      0.4718     -8.1268      0.0000
   9  11   4      5.3099      0.5449     -5.8235      0.0000
  10  11   4      2.1019      1.3111     -2.8640      0.0000
  -6  12   4      0.0000      1.7931     -1.9939      0.0000
  -5  12   4      4.6702      0.9047     -3.6750      0.0000
  -2  12   4      9.6886      0.5025     -9.5598      0.0000
  -1  12   4      9.5402      0.4718    -10.1694      0.0000
   0  12   4     10.6538      0.4311    -10.8493      0.0000
   1  12   4      9.0639      0.4712     -8.8357      0.0000
   2  12   4     15.3412      0.3323    -15.5207      0.0000
   3  12   4     15.6057      0.3237    -15.5679      0.0000
   4  12   4      6.4307      0.5713     -6.6145      0.0000
   5  12   4      6.4064      0.5018     -5.9946      0.0000
   6  12   4      8.4653      0.3252     -7.9708      0.0000
   7  12   4      4.7883      0.5947     -4.8879      0.0000
   8  12   4      2.4283      1.0970      1.1326      0.0000
   9  12   4      0.0000      1.3959      0.3116      0.0000
  -4  13   4      6.5226      0.7253     -6.1048      0.0000
  -3  13   4      8.3472      0.6603     -7.9176      0.0000
   0  13   4     11.7540      0.4415    -11.9596      0.0000
   1  13   4      8.3116      0.5470     -8.5993      0.0000
   2  13   4      4.3357      0.7203     -4.1050      0.0000
   3  13   4      7.2221      0.6359     -6.7821      0.0000
   4  13   4      3.2193      0.6050     -3.3393      0.0000
   5  13   4      0.0000      1.3724     -0.1194      0.0000
   6  13   4      2.1956      0.9391      2.0171      0.0000
   8  13   4      1.3819      1.4640     -0.3708      0.0000
   9  13   4      3.1130      1.1065      3.7737      0.0000
  -2  14   4      8.9717      0.6757     -8.3004      0.0000
  -1  14   4      4.7033      0.8788     -4.9322      0.0000
   0  14   4      2.0711      1.5916     -1.5800      0.0000
   3  14   4      1.6102      1.5710      1.8963      0.0000
   4  14   4      4.1180      0.4915      3.2825      0.0000
   5  14   4      0.0000      1.2767     -0.0900      0.0000
   6  14   4      3.8981      0.6413     -3.1809      0.0000
   1  15   4      4.0035      1.0783      3.7124      0.0000
   2  15   4      7.4043      0.6389      6.9539      0.0000
   3  15   4      3.5424      1.1280      3.8201      0.0000
   4  15   4      1.5020      1.6319      1.8050      0.0000
   5  15   4      5.5711      0.7832      5.7358      0.0000
   5  16   4     10.0785      0.6653      9.9315      0.0000
  -5 -11   5      2.5427      1.6979     -1.7580      0.0000
  -4 -11   5      0.0000      1.6905     -0.2604      0.0000
  -3 -11   5      1.8378      1.7001     -1.5368      0.0000
  -2 -11   5      0.0000      1.6905      0.0355      0.0000
  -1 -11   5      4.9185      0.8964      3.7757      0.0000
   0 -11   5      4.5502      0.9791      4.0518      0.0000
  -5 -10   5      2.0322      1.6219      2.5008      0.0000
  -4 -10   5     10.3336      0.5956      9.7250      0.0000
  -3 -10   5      8.7299      0.6471      7.9088      0.0000
  -2 -10   5      2.1613      1.5916      1.9579      0.0000
  -1 -10   5      2.9242      1.2722      3.2100      0.0000
   0 -10   5      6.8592      0.6361      6.4638      0.0000
   1 -10   5      8.2069      0.6771      8.0993      0.0000
   2 -10   5      4.7895      0.8918      4.9333      0.0000
   3 -10   5      2.0336      1.7472      2.6619      0.0000
  -5  -9   5      7.5556      0.4365      7.4487      0.0000
  -4  -9   5      7.2029      0.3988      6.6700      0.0000
  -3  -9   5      7.0051      0.3768      7.5065      0.0000
  -2  -9   5      8.0537      0.4108      8.1830      0.0000
  -1  -9   5      6.4589      0.4036      6.9112      0.0000
   0  -9   5      1.8235      1.1997      3.0726      0.0000
   1  -9   5      8.0789      0.3523      7.9582      0.0000
   2  -9   5      9.4859      0.4088      9.4373      0.0000
   3  -9   5      2.6571      1.4347      2.4674      0.0000
   4  -9   5      1.4370      1.6905     -1.5759      0.0000
   5  -9   5      2.2363      1.7749     -1.0228      0.0000
  -8  -8   5      7.5284      0.6223      7.2657      0.0000
  -7  -8   5      6.8475      0.5232      7.1348      0.0000
  -6  -8   5      9.0083      0.4359      8.7688      0.0000
  -5  -8   5      9.3704      0.3398      9.3266      0.0000
  -4  -8   5     11.2872      0.3764     10.8819      0.0000
  -3  -8   5      8.3755      0.3605      7.9636      0.0000
  -2  -8   5      2.3557      0.8022      2.3096      0.0000
  -1  -8   5      4.6560      0.4479      4.7556      0.0000
   0  -8   5      0.0000      1.0239      0.6229      0.0000
   1  -8   5      2.7933      0.5902      2.6625      0.0000
   2  -8   5      2.8059      0.6261      3.1614      0.0000
   3  -8   5      2.8647      0.6627     -2.7489      0.0000
   4  -8   5      3.6953      0.9943     -3.5958      0.0000
   5  -8   5      4.6629      0.8963     -4.3421      0.0000
   6  -8   5      5.0915      0.9201     -4.4392      0.0000
  -9  -7   5      7.3506      0.6186      7.7333      0.0000
  -8  -7   5      5.7638      0.5817      6.5353      0.0000
  -7  -7   5      6.2502      0.5144      6.4345      0.0000
  -6  -7   5      6.1547      0.3554      6.7084      0.0000
  -5  -7   5      6.6308      0.3559      6.4028      0.0000
  -4  -7   5      5.0129      0.3872      5.2183      0.0000
  -3  -7   5      8.3940      0.5225      8.2134      0.0000
  -2  -7   5      1.1585      1.0622      0.9276      0.0000
  -1  -7   5      0.6664      1.0730     -1.7091      0.0000
   0  -7   5      8.8904      0.2847     -8.3541      0.0000
   1  -7   5     14.2790      0.1997    -14.3393      0.0000
   2  -7   5      8.5227      0.2806     -8.4400      0.0000
   3  -7   5      3.5194      0.4778     -3.7994      0.0000
   4  -7   5      0.0569      1.2309      0.0320      0.0000
   5  -7   5      2.6839      1.3005     -3.0826      0.0000
   6  -7   5     11.0445      0.5572    -10.0646      0.0000
 -10  -6   5      4.9450      0.4753      4.6950      0.0000
  -9  -6   5      1.6396      1.1378      1.7537      0.0000
  -8  -6   5      0.0000      1.3119      1.2977      0.0000
  -7  -6   5      8.0903      0.4769      7.3260      0.0000
  -6  -6   5      5.5748      0.3436      5.0727      0.0000
  -5  -6   5      2.9958      0.5417     -2.8846      0.0000
  -4  -6   5      6.1244      0.3152     -6.5565      0.0000
  -3  -6   5      4.1093      0.4010      4.1158      0.0000
  -2  -6   5      0.0000      0.9970      0.0046      0.0000
  -1  -6   5     15.6055      0.1752    -15.3998      0.0000
   0  -6   5     17.7643      0.1690    -17.1656      0.0000
   1  -6   5     13.2510      0.1916    -13.3782      0.0000
   2  -6   5     15.1697      0.3235    -15.0424      0.0000
   3  -6   5     14.1646      0.1989    -14.0242      0.0000
   4  -6   5      7.0283      0.4149     -7.1020      0.0000
   5  -6   5      0.0000      1.1923     -0.7010      0.0000
   6  -6   5      6.6956      0.5899     -6.0796      0.0000
 -11  -5   5      4.9535      0.7232      4.7139      0.0000
 -10  -5   5      1.9663      1.0149      1.1554      0.0000
  -9  -5   5      3.0934      0.5820      3.1177      0.0000
  -8  -5   5      0.7640      1.2485     -2.1884      0.0000
  -7  -5   5      5.8314      0.4647     -5.2963      0.0000
  -6  -5   5      1.9310      0.7651     -2.2327      0.0000
  -5  -5   5     10.6220      0.3416    -11.0124      0.0000
  -4  -5   5     23.7102      0.3719    -22.9753      0.0000
  -3  -5   5     12.6840      0.3078    -12.2343      0.0000
  -2  -5   5      1.5245      0.6672     -0.9791      0.0000
  -1  -5   5      5.6969      0.2303     -6.2725      0.0000
   0  -5   5     21.1848      0.1521    -21.0185      0.0000
   1  -5   5     21.0337      0.1555    -21.4159      0.0000
   2  -5   5     11.9838      0.1968    -12.3093      0.0000
   3  -5   5     10.5770      0.2160    -10.7344      0.0000
   4  -5   5     13.2506      0.2002    -12.7579      0.0000
   5  -5   5      5.1689      0.4078     -5.7010      0.0000
   6  -5   5      1.0479      1.1772      1.4270      0.0000
   7  -5   5      6.4160      0.5727      5.6586      0.0000
 -11  -4   5      5.7759      0.8309      4.8812      0.0000
 -10  -4   5      3.5890      0.5699     -4.2690      0.0000
  -9  -4   5      9.8506      0.4989     -9.7601      0.0000
  -8  -4   5      8.0016      0.4305     -8.4096      0.0000
  -7  -4   5     10.0137      0.3669     -9.8245      0.0000
  -6  -4   5      6.3985      0.3667     -5.6358      0.0000
  -5  -4   5     14.2094      0.2079    -13.5156      0.0000
  -4  -4   5     33.3519      0.1800    -32.5104      0.0000
  -3  -4   5     27.2749      0.3999    -26.9681      0.0000
  -2  -4   5     18.4756      0.4028    -18.5947      0.0000
  -1  -4   5      6.0650      0.2583     -6.2364      0.0000
   0  -4   5      1.1789      0.7886      0.9861      0.0000
   1  -4   5     10.0198      0.2312    -10.7682      0.0000
   2  -4   5     14.3737      0.2960    -14.2522      0.0000
   3  -4   5      1.2763      0.8503     -2.5378      0.0000
   4  -4   5      2.8185      0.4298     -2.4538      0.0000
   5  -4   5      9.5728      0.4318      9.2992      0.0000
   6  -4   5     12.7671      0.2691     13.6883      0.0000
   7  -4   5     11.9676      0.4068     11.9464      0.0000
   8  -4   5      8.7322      0.5365      8.6330      0.0000
 -11  -3   5      1.1338      1.1980     -1.3262      0.0000
 -10  -3   5      7.7417      0.3727     -8.2343      0.0000
  -9  -3   5     15.2744      0.2306    -15.2191      0.0000
  -8  -3   5     11.2212      0.2358    -11.3075      0.0000
  -7  -3   5     12.2584      0.3185    -11.1230      0.0000
  -6  -3   5     12.9643      0.3507    -12.8221      0.0000
  -5  -3   5     20.1608      0.1786    -20.1484      0.0000
  -4  -3   5     22.6955      0.5181    -23.1220      0.0000
  -3  -3   5      3.5717      0.2327     -3.3606      0.0000
  -2  -3   5      6.3460      0.2202     -6.4077      0.0000
  -1  -3   5     13.7032      0.1418    -13.7427      0.0000
   0  -3   5      9.0220      0.1796     -7.5986      0.0000
   1  -3   5      0.0000      0.8984      0.5708      0.0000
   2  -3   5      9.9481      0.2084     10.2288      0.0000
   3  -3   5     24.0744      0.1852     23.7829      0.0000
   4  -3   5     19.2968      0.1743     18.8139      0.0000
   5  -3   5     10.3335      0.2698      9.6017      0.0000
   6  -3   5     17.1485      0.2225     16.8047      0.0000
   7  -3   5     15.6667      0.3401     15.5694      0.0000
   8  -3   5     13.6749      0.3862     13.8892      0.0000
   9  -3   5      8.2232      0.5641      8.1867      0.0000
 -11  -2   5      4.7018      0.6740     -4.7828      0.0000
 -10  -2   5      1.7359      0.9910     -2.0241      0.0000
  -9  -2   5     13.5549      0.2370    -12.5570      0.0000
  -8  -2   5     18.5573      0.1975    -19.0017      0.0000
  -7  -2   5     17.7625      0.4525    -18.1414      0.0000
  -6  -2   5      4.1192      0.3735     -4.3156      0.0000
  -5  -2   5      0.9271      0.8705     -1.0677      0.0000
  -4  -2   5     10.3083      0.4611    -10.6532      0.0000
  -3  -2   5     18.8992      0.3499     18.6349      0.0000
  -2  -2   5     17.2923      0.3542     17.3060      0.0000
  -1  -2   5      6.2842      0.2372      6.0963      0.0000
   0  -2   5     17.7099      0.1272     18.2613      0.0000
   1  -2   5     17.0264      0.2424     15.9198      0.0000
   2  -2   5     32.9784      0.1885     32.9434      0.0000
   3  -2   5     24.0266      0.1329     23.1731      0.0000
   4  -2   5      9.8615      0.1864      9.6963      0.0000
   5  -2   5     12.4758      0.2290     11.0448      0.0000
   6  -2   5     15.3432      0.2191     15.3817      0.0000
   7  -2   5     17.9343      0.3099     18.4311      0.0000
   8  -2   5     10.3785      0.4071     10.6429      0.0000
   9  -2   5      4.1410      0.7320      3.7755      0.0000
 -11  -1   5      8.4956      0.5730     -7.4741      0.0000
 -10  -1   5      4.9756      0.5538     -4.5027      0.0000
  -9  -1   5      5.2728      0.3356     -4.9070      0.0000
  -8  -1   5      3.1156      0.4572     -3.0046      0.0000
  -7  -1   5      1.3081      0.8927     -1.4918      0.0000
  -6  -1   5      4.2394      0.2943     -3.5925      0.0000
  -5  -1   5      6.6808      0.2841      7.2894      0.0000
  -4  -1   5      5.1305      0.2403      4.5243      0.0000
  -3  -1   5     26.8172      0.1542     26.7198      0.0000
  -2  -1   5     52.2447      0.3621     52.0588      0.0000
  -1  -1   5     38.5007      0.1265     37.5888      0.0000
   0  -1   5     41.2186      0.1516     40.5643      0.0000
   1  -1   5     15.2456      0.1594     14.8418      0.0000
   2  -1   5     22.1806      0.1491     21.8385      0.0000
   3  -1   5     35.9755      0.1314     33.9322      0.0000
   4  -1   5      5.0366      0.2279      5.4194      0.0000
   5  -1   5      1.7586      1.0707      1.5443      0.0000
   6  -1   5      3.2307      0.4319      3.2315      0.0000
   7  -1   5      0.0000      1.1679     -1.4392      0.0000
   8  -1   5      2.7800      0.8260      3.2210      0.0000
   9  -1   5      3.0807      0.8498     -3.0221      0.0000
  10  -1   5      4.7600      0.6754     -4.1243      0.0000
 -11   0   5      7.2658      0.5689     -6.9356      0.0000
 -10   0   5      0.0000      1.2995     -0.0792      0.0000
  -9   0   5      9.2059      0.3991      9.5196      0.0000
  -8   0   5     17.5310      0.3131     18.1170      0.0000
  -7   0   5     20.0278      0.1762     19.6398      0.0000
  -6   0   5      9.6549      0.2133     10.1856      0.0000
  -5   0   5      0.0792      0.9705      0.0900      0.0000
  -4   0   5     16.8057      0.2323     15.7494      0.0000
  -3   0   5     25.3445      0.1987     26.0503      0.0000
  -2   0   5     47.8196      0.1840     46.4270      0.0000
  -1   0   5     38.4909      0.3581     37.9783      0.0000
   0   0   5     25.6546      0.2400     23.4107      0.0000
   1   0   5     11.3555      0.1643     10.6525      0.0000
   2   0   5     14.2522      0.1220     15.8566      0.0000
   3   0   5     23.1093      0.1538     22.5454      0.0000
   4   0   5      1.0917      0.6328     -0.5291      0.0000
   5   0   5     16.2224      0.1811    -16.3404      0.0000
   6   0   5      7.2889      0.3005     -6.2908      0.0000
   7   0   5      6.8680      0.4614     -7.4957      0.0000
   8   0   5      7.5500      0.4501     -7.7115      0.0000
   9   0   5      9.5289      0.4097     -9.0807      0.0000
  10   0   5     13.7217      0.3749    -13.5209      0.0000
  11   0   5     11.5447      0.4535    -11.0673      0.0000
 -10   1   5      9.1843      0.4251      8.7893      0.0000
  -9   1   5      7.7187      0.4582      7.8187      0.0000
  -8   1   5     21.8897      0.2749     21.5292      0.0000
  -7   1   5     26.7146      0.1713     25.5211      0.0000
  -6   1   5     27.9445      0.1619     27.5288      0.0000
  -5   1   5     15.4230      0.2073     15.5376      0.0000
  -4   1   5     14.8008      0.3165     14.3992      0.0000
  -3   1   5      7.9950      0.2671      8.6511      0.0000
  -2   1   5     10.7309      0.1409      9.0983      0.0000
  -1   1   5      6.4457      0.2151      6.7889      0.0000
   0   1   5     10.2029      0.1240     10.4224      0.0000
   1   1   5      3.4288      0.1817     -2.1173      0.0000
   2   1   5      4.3609      0.1580     -3.6763      0.0000
   3   1   5      9.3395      0.1330     -9.9049      0.0000
   4   1   5     25.5190      0.1525    -25.8457      0.0000
   5   1   5     19.3654      0.1613    -19.2735      0.0000
   6   1   5      4.5922      0.3700     -3.8568      0.0000
   7   1   5      7.2198      0.2944     -6.7146      0.0000
   8   1   5     12.8606      0.3357    -13.0730      0.0000
   9   1   5     22.8078      0.7330    -22.8556      0.0000
  10   1   5     13.3404      0.3787    -13.3020      0.0000
  11   1   5      7.5448      0.6453     -7.1153      0.0000
 -10   2   5      9.7130      0.4208      9.4464      0.0000
  -9   2   5      6.4770      0.4680      6.2356      0.0000
  -8   2   5     14.3189      0.2951     14.4598      0.0000
  -7   2   5     16.8359      0.2755     16.8837      0.0000
  -6   2   5     18.2440      0.2102     17.3891      0.0000
  -5   2   5     15.7725      0.2628     15.3824      0.0000
  -4   2   5     12.8852      0.1421     12.3740      0.0000
  -3   2   5     11.4953      0.1814    -10.2411      0.0000
  -2   2   5      1.9060      0.3855     -1.2879      0.0000
  -1   2   5      7.4196      0.1857     -5.9458      0.0000
   0   2   5     16.7552      0.1247    -17.8527      0.0000
   1   2   5     29.3275      0.1577    -29.3188      0.0000
   2   2   5     34.7513      0.3700    -33.6066      0.0000
   3   2   5     18.9637      0.1412    -18.5727      0.0000
   4   2   5     14.4015      0.2225    -14.3943      0.0000
   5   2   5     39.8148      0.9137    -39.8658      0.0000
   6   2   5     26.4309      0.1968    -25.3002      0.0000
   7   2   5     20.7682      0.8304    -21.5884      0.0000
   8   2   5      3.2480      0.4449     -3.9161      0.0000
   9   2   5      7.0180      0.3419     -6.4122      0.0000
  10   2   5      9.8192      0.8466     -9.6776      0.0000
  11   2   5      1.5085      1.1757     -1.4908      0.0000
 -10   3   5      6.7755      0.5694      6.5017      0.0000
  -9   3   5      0.4383      1.2355      0.9991      0.0000
  -8   3   5      6.1051      0.4739      5.7499      0.0000
  -7   3   5      4.4692      0.4522      4.6175      0.0000
  -6   3   5      0.7635      0.8769     -0.8877      0.0000
  -5   3   5      0.0000      0.7083     -0.6063      0.0000
  -4   3   5      0.0569      0.6516      0.1253      0.0000
  -3   3   5     18.3073      0.2183    -17.9491      0.0000
  -2   3   5     30.9487      0.3042    -29.9015      0.0000
  -1   3   5     36.5432      0.2206    -36.3584      0.0000
   0   3   5     19.6498      0.2454    -20.5369      0.0000
   1   3   5      5.2684      0.2306      3.8886      0.0000
   2   3   5      6.6490      0.1892      7.1810      0.0000
   3   3   5     51.9605      1.5123    -52.4546      0.0000
   4   3   5     41.3932      1.1173    -40.9198      0.0000
   5   3   5     40.6826      1.6770    -40.4492      0.0000
   6   3   5     19.4795      0.2629    -19.2518      0.0000
   7   3   5     11.7993      0.2022    -12.7985      0.0000
   8   3   5      7.3955      0.2850     -6.7646      0.0000
   9   3   5      1.9922      0.6915      2.6149      0.0000
  10   3   5      2.0518      0.7666      2.2348      0.0000
  11   3   5      5.5120      0.5499      5.3646      0.0000
 -10   4   5      4.9717      0.6189      5.0947      0.0000
  -9   4   5      3.3714      0.7356      3.3107      0.0000
  -8   4   5      0.1802      1.1817      0.1993      0.0000
  -7   4   5      6.7716      0.4273     -6.7161      0.0000
  -6   4   5     19.4647      0.8164    -19.1247      0.0000
  -5   4   5      9.5830      0.2236     -9.4414      0.0000
  -4   4   5     12.2303      0.1819    -12.0112      0.0000
  -3   4   5     42.0423      0.1683    -43.2099      0.0000
  -2   4   5     27.8671      0.4936    -28.0460      0.0000
  -1   4   5     35.5188      0.1490    -34.4748      0.0000
   0   4   5     13.9874      0.1369    -13.7813      0.0000
   1   4   5     25.0063      0.3205    -25.6388      0.0000
   2   4   5      3.9338      0.1859     -4.5739      0.0000
   3   4   5     13.2862      0.1469    -14.1452      0.0000
   4   4   5     16.6521      0.4247    -17.7613      0.0000
   5   4   5     15.3530      0.1585    -14.9703      0.0000
   6   4   5      0.8422      0.8088      0.4226      0.0000
   7   4   5      4.6376      0.2835      4.2487      0.0000
   8   4   5      3.0487      0.4261      3.7116      0.0000
   9   4   5      4.5287      0.3512      4.9175      0.0000
  10   4   5     12.7977      0.2494     12.8458      0.0000
  11   4   5     11.3743      0.3836     11.4857      0.0000
 -10   5   5      3.5265      0.9116     -2.6781      0.0000
  -9   5   5      3.7896      0.7393     -3.3801      0.0000
  -8   5   5     10.0450      0.3749     -9.6289      0.0000
  -7   5   5     11.6703      0.3011    -11.7092      0.0000
  -6   5   5     17.2187      0.1942    -17.8158      0.0000
  -5   5   5     18.1823      0.4067    -18.3448      0.0000
  -4   5   5      1.5407      0.6848      2.2328      0.0000
  -3   5   5     28.7542      0.9256    -28.9552      0.0000
  -2   5   5     26.6778      0.5466    -26.1714      0.0000
  -1   5   5     38.4959      0.3012    -37.9703      0.0000
   0   5   5     32.3152      0.3304    -31.6061      0.0000
   1   5   5      8.9955      0.1656     -9.4936      0.0000
   2   5   5     12.7477      0.2828    -12.4606      0.0000
   3   5   5      5.1064      0.2440      4.4405      0.0000
   4   5   5     20.5717      0.5079     19.5203      0.0000
   5   5   5     12.4965      0.1838     13.4258      0.0000
   6   5   5     26.3564      0.9793     27.0638      0.0000
   7   5   5     25.5940      0.8434     25.4720      0.0000
   8   5   5     18.5493      0.8678     19.1261      0.0000
   9   5   5     10.1364      0.3489      9.6466      0.0000
  10   5   5     10.5958      0.3273      9.9848      0.0000
  11   5   5      9.6170      0.4203     10.3847      0.0000
  12   5   5     12.3794      0.3970     12.6715      0.0000
  -8   6   5      7.8336      0.4925     -7.8757      0.0000
  -7   6   5     17.6819      1.0364    -17.6696      0.0000
  -6   6   5     13.5500      0.4593    -12.9669      0.0000
  -5   6   5      8.3146      0.4032     -8.2770      0.0000
  -4   6   5     10.8862      0.2163     10.3381      0.0000
  -3   6   5      6.3433      0.4923     -5.8247      0.0000
  -2   6   5     24.7765      0.6404    -24.3362      0.0000
  -1   6   5     20.2401      0.4187    -20.0524      0.0000
   0   6   5      6.7267      0.2311     -6.3598      0.0000
   1   6   5     20.9496      0.2105     19.3131      0.0000
   2   6   5     16.0783      0.4870     17.0424      0.0000
   3   6   5     13.6271      0.1753     15.2732      0.0000
   4   6   5     40.6446      0.6605     41.6874      0.0000
   5   6   5     23.6068      0.8259     23.5365      0.0000
   6   6   5     15.2209      0.3485     14.7224      0.0000
   7   6   5     16.7802      0.6062     16.2228      0.0000
   8   6   5     26.2380      1.2691     26.6065      0.0000
   9   6   5     20.2722      0.9685     20.7472      0.0000
  10   6   5     11.3427      0.3523     11.6854      0.0000
  11   6   5      3.1614      0.8135      3.3121      0.0000
  12   6   5      6.7224      0.5261      6.7296      0.0000
  -7   7   5      8.4955      0.5190     -8.9709      0.0000
  -6   7   5      7.2779      0.5490     -6.9058      0.0000
  -5   7   5      3.8607      0.6186     -3.8264      0.0000
  -4   7   5      2.8823      0.7011      2.3388      0.0000
  -3   7   5      6.7834      0.4130      6.9705      0.0000
  -2   7   5     10.7084      0.3002     10.5673      0.0000
  -1   7   5      9.8931      0.3064      9.8166      0.0000
   0   7   5     14.2120      0.2521     14.8949      0.0000
   1   7   5     39.8988      0.2429     39.4558      0.0000
   2   7   5     42.5099      0.5715     43.9682      0.0000
   3   7   5     19.0802      0.1410     18.4362      0.0000
   4   7   5     22.5400      0.5828     21.7870      0.0000
   5   7   5     18.4632      0.8147     18.8147      0.0000
   6   7   5     18.5786      0.4388     18.7546      0.0000
   7   7   5      3.4295      0.3616      3.1834      0.0000
   8   7   5      3.6890      0.4855      4.1885      0.0000
   9   7   5     11.8659      0.7277     11.6388      0.0000
  10   7   5      9.8561      0.3821     10.2086      0.0000
  11   7   5      2.6945      0.9545     -1.7522      0.0000
  12   7   5      7.4029      0.5770     -7.1882      0.0000
  -8   8   5      1.0463      1.6418      0.7052      0.0000
  -7   8   5      4.3243      0.7859     -4.9873      0.0000
  -6   8   5      3.7454      0.7603     -4.2724      0.0000
  -5   8   5      4.9163      0.5699      5.1566      0.0000
  -4   8   5     16.2546      0.3080     16.0725      0.0000
  -3   8   5     13.9293      0.3033     14.2187      0.0000
  -2   8   5     15.1955      0.2811     15.5228      0.0000
  -1   8   5     31.9502      0.2530     32.2210      0.0000
   0   8   5     30.8864      0.2468     30.6097      0.0000
   1   8   5     16.3753      0.2524     15.3786      0.0000
   2   8   5     13.2276      0.3472     12.7870      0.0000
   3   8   5     12.5577      0.1712     12.1216      0.0000
   4   8   5     30.1978      0.8616     30.9284      0.0000
   5   8   5     17.9506      0.2098     18.2768      0.0000
   6   8   5      4.1204      0.3034      4.4180      0.0000
   7   8   5      4.4183      0.3014     -4.4601      0.0000
   8   8   5     12.5480      0.4319    -13.1971      0.0000
   9   8   5      7.6314      0.4092     -8.2479      0.0000
  10   8   5      6.7427      0.4904     -6.9217      0.0000
  11   8   5      9.1211      0.4532     -8.8973      0.0000
  -7   9   5      5.8513      0.7064      5.5765      0.0000
  -6   9   5      5.1852      0.6643      5.0916      0.0000
  -5   9   5      8.5184      0.5176      8.4472      0.0000
  -4   9   5     18.5121      0.3176     18.7492      0.0000
  -3   9   5     26.0426      0.2857     26.2646      0.0000
  -2   9   5     19.8479      0.2777     19.5923      0.0000
  -1   9   5     10.2024      0.3511      9.8585      0.0000
   0   9   5      7.6959      0.4058      7.2816      0.0000
   1   9   5      2.2815      0.7851     -2.6441      0.0000
   2   9   5      1.7902      0.9492     -1.0525      0.0000
   3   9   5      1.8893      0.5364      2.1225      0.0000
   4   9   5     11.9186      0.2158     12.2697      0.0000
   5   9   5     12.9535      0.1940     12.8299      0.0000
   6   9   5      7.2250      0.2777     -7.4197      0.0000
   7   9   5     14.2378      0.1961    -14.1715      0.0000
   8   9   5     21.1173      0.2697    -21.5626      0.0000
   9   9   5     15.9835      0.2988    -17.3900      0.0000
  10   9   5      8.6611      0.4242     -8.4627      0.0000
  11   9   5      8.2655      0.4890     -8.3175      0.0000
  -5  10   5     11.3497      0.4654     11.5718      0.0000
  -4  10   5     14.0508      0.3890     13.9723      0.0000
  -3  10   5      4.6896      0.5974      4.5879      0.0000
  -2  10   5      1.3866      1.2743     -2.4603      0.0000
  -1  10   5      1.0195      1.2089      1.0155      0.0000
   0  10   5     10.6024      0.3552     10.8897      0.0000
   1  10   5      8.5285      0.4039      8.7389      0.0000
   2  10   5     15.2693      0.2888    -15.2075      0.0000
   3  10   5     26.1790      0.2596    -25.7463      0.0000
   4  10   5     17.0689      0.1827    -16.8779      0.0000
   5  10   5      2.2285      0.5824     -2.3825      0.0000
   6  10   5     10.6129      0.3419    -10.4467      0.0000
   7  10   5     15.0628      0.5717    -15.0625      0.0000
   8  10   5     11.9658      0.3263    -12.8203      0.0000
   9  10   5     10.3438      0.3730    -10.5827      0.0000
  10  10   5      8.7605      0.4456     -8.8441      0.0000
  11  10   5      8.7113      0.4956     -9.2734      0.0000
  -4  11   5      6.6183      0.5829     -6.6320      0.0000
  -3  11   5      3.6666      0.8518     -3.2319      0.0000
  -2  11   5      0.0000      1.3486      0.5428      0.0000
  -1  11   5      6.4330      0.4712      6.7596      0.0000
   0  11   5      4.5064      0.5504     -4.4744      0.0000
   1  11   5      9.8127      0.3885     -9.8686      0.0000
   2  11   5     13.3666      0.3299    -13.4354      0.0000
   3  11   5     19.7940      0.2877    -20.0819      0.0000
   4  11   5     22.6675      0.2776    -22.0928      0.0000
   5  11   5     13.9167      0.3234    -14.0704      0.0000
   6  11   5      9.9410      0.2706     -9.9257      0.0000
   7  11   5      8.6179      0.3944     -8.3601      0.0000
   8  11   5      7.9905      0.4368     -8.2220      0.0000
   9  11   5      4.8365      0.5888     -5.7800      0.0000
  10  11   5      3.9579      0.7427     -3.6641      0.0000
  -2  12   5     13.3802      0.4085    -13.1529      0.0000
  -1  12   5     10.9374      0.4367    -11.1317      0.0000
   0  12   5      7.4064      0.5395     -6.8858      0.0000
   1  12   5      9.4281      0.4287     -9.1313      0.0000
   2  12   5     12.9915      0.3500    -12.8234      0.0000
   3  12   5     14.4414      0.3339    -14.8115      0.0000
   4  12   5     10.3914      0.4199    -10.5590      0.0000
   5  12   5      5.5136      0.5081     -5.2692      0.0000
   6  12   5      6.9983      0.5775     -6.8114      0.0000
   8  12   5      0.0000      1.3243     -1.1412      0.0000
   9  12   5      0.4469      1.3842      0.0470      0.0000
  10  12   5      3.4956      0.9197     -2.3949      0.0000
   0  13   5     11.3161      0.4586    -10.9216      0.0000
   1  13   5     10.0207      0.4950     -9.4761      0.0000
   2  13   5      2.9140      0.9614     -3.3200      0.0000
   3  13   5      2.1038      1.2880     -2.6768      0.0000
   4  13   5      3.3038      0.8619     -3.4659      0.0000
   5  13   5      1.3003      1.1438     -0.3067      0.0000
   3  14   5      0.0000      1.5077      1.5695      0.0000
   4  14   5      2.6822      1.2157      2.5684      0.0000
   5  14   5      6.2621      0.6087      5.5825      0.0000
   5  15   5      8.3013      0.6860      7.8346      0.0000
   4  16   5      9.5269      0.7038      9.0099      0.0000
   5  16   5     10.6040      0.6540      9.8127      0.0000
  -5 -11   6      2.0024      1.8200     -2.0095      0.0000
  -4 -11   6      1.9648      1.7931     -0.1461      0.0000
  -5 -10   6      3.7809      1.1176      3.7451      0.0000
  -4 -10   6      4.4735      0.9445      4.4333      0.0000
  -3 -10   6      5.7355      0.7767      5.2085      0.0000
  -2 -10   6      3.3227      1.2025      2.8990      0.0000
  -1 -10   6      4.5867      0.9412      3.9442      0.0000
   0 -10   6      4.3246      0.9983      4.6743      0.0000
   1 -10   6      4.9999      0.9094      4.6659      0.0000
  -5  -9   6      6.1167      0.6683      5.6787      0.0000
  -4  -9   6      5.2555      0.7515      5.9743      0.0000
  -3  -9   6      7.9354      0.6714      7.9689      0.0000
  -2  -9   6      3.2351      1.1215      3.3130      0.0000
  -1  -9   6      5.8143      0.6951      5.2633      0.0000
   0  -9   6      8.1025      0.6632      8.0022      0.0000
   1  -9   6      4.0171      0.9604      4.0899      0.0000
   2  -9   6      3.0572      1.3070      3.3852      0.0000
   3  -9   6      2.4517      1.6859      2.4406      0.0000
  -5  -8   6      2.5216      0.8746      2.6423      0.0000
  -4  -8   6      0.2501      1.2143      0.1492      0.0000
  -3  -8   6      9.2309      0.3591      9.0513      0.0000
  -2  -8   6      7.4555      0.3821      7.9154      0.0000
  -1  -8   6      2.2364      0.9554      2.4112      0.0000
   0  -8   6      2.9691      0.7587      3.3241      0.0000
   1  -8   6      2.6059      0.8769      2.8213      0.0000
   2  -8   6      0.9551      1.1635      1.0896      0.0000
   3  -8   6      3.7718      1.0107     -3.9683      0.0000
   4  -8   6      7.8772      0.6122     -6.9943      0.0000
   5  -8   6      3.0973      1.4235     -2.9264      0.0000
   6  -8   6      4.0988      1.2326     -3.6893      0.0000
  -7  -7   6      3.5434      0.8555      3.8498      0.0000
  -6  -7   6     11.0843      0.3141     10.5560      0.0000
  -5  -7   6     12.7249      0.5829     12.1411      0.0000
  -4  -7   6      1.5304      1.1531      1.7518      0.0000
  -3  -7   6      2.8623      0.6619     -3.1863      0.0000
  -2  -7   6      2.7903      0.6723     -2.3336      0.0000
  -1  -7   6      0.7517      1.1399     -1.5242      0.0000
   0  -7   6      5.3931      0.4048     -4.7456      0.0000
   1  -7   6      7.6918      0.3514     -7.1100      0.0000
   2  -7   6      1.3588      1.0862     -1.3735      0.0000
   3  -7   6      3.6837      0.6479     -3.7425      0.0000
   4  -7   6     11.0930      0.5134    -10.3216      0.0000
   5  -7   6      8.0930      0.5845     -8.2662      0.0000
   6  -7   6      6.1402      0.7629     -5.4158      0.0000
  -9  -6   6      0.0000      1.4304     -0.4813      0.0000
  -8  -6   6      2.3133      1.2111      2.4567      0.0000
  -7  -6   6      5.9003      0.5371      5.1385      0.0000
  -6  -6   6      5.6411      0.6310      5.6423      0.0000
  -5  -6   6      3.9691      0.4691      3.8033      0.0000
  -4  -6   6      4.5112      0.4240     -4.0441      0.0000
  -3  -6   6      8.5886      0.4251     -8.9536      0.0000
  -2  -6   6      8.6585      0.4005     -8.3447      0.0000
  -1  -6   6      9.1391      0.6005     -8.8764      0.0000
   0  -6   6     13.0469      0.2193    -12.7519      0.0000
   1  -6   6     20.3328      0.2814    -20.2060      0.0000
   2  -6   6     12.0438      0.2226    -12.1278      0.0000
   3  -6   6      1.3252      1.0370     -2.5261      0.0000
   4  -6   6      7.0628      0.4065     -6.1430      0.0000
   5  -6   6      5.5834      0.4707     -5.5312      0.0000
   6  -6   6      8.2824      0.6765     -7.3517      0.0000
 -10  -5   6      5.7392      0.4357      5.1639      0.0000
  -9  -5   6      2.6729      0.7411     -3.4896      0.0000
  -8  -5   6      5.1315      0.5728     -4.7797      0.0000
  -7  -5   6      5.2045      0.5383     -5.1265      0.0000
  -6  -5   6      5.9272      0.5579     -5.5527      0.0000
  -5  -5   6      5.2702      0.3511     -5.0218      0.0000
  -4  -5   6      6.9793      0.3568     -6.4120      0.0000
  -3  -5   6     12.9467      0.2379    -12.5596      0.0000
  -2  -5   6     16.6336      0.2143    -16.0442      0.0000
  -1  -5   6     18.8421      0.1870    -19.3288      0.0000
   0  -5   6     16.9703      0.2442    -17.2030      0.0000
   1  -5   6     10.9907      0.2159    -11.7538      0.0000
   2  -5   6     12.4069      0.2041    -11.6167      0.0000
   3  -5   6      5.1607      0.3084     -5.2217      0.0000
   4  -5   6      4.0499      0.5044     -3.7758      0.0000
   5  -5   6      1.3456      1.1757     -2.6514      0.0000
   6  -5   6      1.0292      1.2420      1.9916      0.0000
 -10  -4   6      4.4954      0.5128      4.0577      0.0000
  -9  -4   6      8.8705      0.3219     -8.5904      0.0000
  -8  -4   6     14.1524      0.3440    -14.1484      0.0000
  -7  -4   6     13.9193      0.3333    -14.1983      0.0000
  -6  -4   6      9.2132      0.2971     -8.3014      0.0000
  -5  -4   6     10.4337      0.3389    -10.4789      0.0000
  -4  -4   6     24.3007      0.1904    -24.1968      0.0000
  -3  -4   6     19.4425      0.1954    -20.5197      0.0000
  -2  -4   6      5.3848      0.3881     -5.3969      0.0000
  -1  -4   6      3.8702      0.2874     -4.5240      0.0000
   0  -4   6     12.4412      0.2048    -12.3077      0.0000
   1  -4   6      8.9811      0.2221     -8.3674      0.0000
   2  -4   6      1.0959      0.8930      1.0660      0.0000
   3  -4   6      1.1240      0.9140      0.8966      0.0000
   4  -4   6      6.1806      0.3329      6.3853      0.0000
   5  -4   6      8.5713      0.3441      8.4154      0.0000
   6  -4   6      9.5531      0.3381      9.6545      0.0000
   7  -4   6      8.0540      0.5474      7.8368      0.0000
 -11  -3   6      8.0917      0.6470     -7.4529      0.0000
 -10  -3   6      4.5858      0.4851     -4.9548      0.0000
  -9  -3   6     11.6976      0.2720    -11.4985      0.0000
  -8  -3   6     11.4659      0.2944    -10.7287      0.0000
  -7  -3   6     13.1811      0.3240    -13.6713      0.0000
  -6  -3   6     17.5745      0.4194    -17.3140      0.0000
  -5  -3   6      5.6496      0.4796     -6.3976      0.0000
  -4  -3   6     15.0493      0.2050    -15.7111      0.0000
  -3  -3   6     17.2767      0.5396    -17.5966      0.0000
  -2  -3   6      5.3387      0.2295      6.0570      0.0000
  -1  -3   6      4.9892      0.2225      5.3611      0.0000
   0  -3   6      2.7858      0.3551      3.1398      0.0000
   1  -3   6      0.1558      0.8250     -0.0498      0.0000
   2  -3   6     12.5114      0.1777     11.2492      0.0000
   3  -3   6     23.1440      0.2036     22.3907      0.0000
   4  -3   6     18.2222      0.3629     18.3390      0.0000
   5  -3   6     11.1334      0.2718     10.8543      0.0000
   6  -3   6      9.4466      0.3169      9.5674      0.0000
   7  -3   6      9.5180      0.4536      9.5170      0.0000
   8  -3   6     11.0380      0.4494     11.3395      0.0000
 -11  -2   6      8.3983      0.5578     -8.0574      0.0000
 -10  -2   6      4.5887      0.6706     -4.6546      0.0000
  -9  -2   6     10.0387      0.3024     -9.8704      0.0000
  -8  -2   6     12.4479      0.3431    -12.6664      0.0000
  -7  -2   6     10.5352      0.3444    -11.0603      0.0000
  -6  -2   6      9.4232      0.2900     -9.8361      0.0000
  -5  -2   6      5.4753      0.2847      5.5643      0.0000
  -4  -2   6     12.5028      0.2117     13.9322      0.0000
  -3  -2   6      4.9739      0.2840      4.9739      0.0000
  -2  -2   6     19.9699      0.5666     20.4849      0.0000
  -1  -2   6      7.3589      0.1986      6.6987      0.0000
   0  -2   6      3.9572      0.2858      3.7259      0.0000
   1  -2   6     13.6070      0.2830     14.2703      0.0000
   2  -2   6     18.1920      0.1442     17.9553      0.0000
   3  -2   6     24.7482      0.1417     23.5433      0.0000
   4  -2   6     23.0443      0.1910     22.2263      0.0000
   5  -2   6      7.7408      0.3223      7.7897      0.0000
   6  -2   6     12.7624      0.2467     13.0611      0.0000
   7  -2   6     12.3686      0.3676     12.7320      0.0000
   8  -2   6      6.7848      0.5754      7.0025      0.0000
   9  -2   6      3.0607      1.0354      3.7719      0.0000
 -11  -1   6      4.7772      0.7307     -4.6362      0.0000
 -10  -1   6      2.6339      0.9939     -2.6770      0.0000
  -9  -1   6      8.0103      0.4988     -7.6889      0.0000
  -8  -1   6      3.2465      0.4798     -3.2762      0.0000
  -7  -1   6      3.5343      0.4015      3.4435      0.0000
  -6  -1   6      9.9197      0.3380     10.1161      0.0000
  -5  -1   6      9.1194      0.2473      9.5435      0.0000
  -4  -1   6     12.8012      0.1990     13.8200      0.0000
  -3  -1   6     19.1076      0.4149     18.1346      0.0000
  -2  -1   6     44.8271      0.1560     43.9820      0.0000
  -1  -1   6     29.7129      0.3227     29.8260      0.0000
   0  -1   6     13.5766      0.1402     13.5648      0.0000
   1  -1   6      7.4038      0.2028      6.6729      0.0000
   2  -1   6      6.1621      0.2430      6.1254      0.0000
   3  -1   6     17.4748      0.1398     17.3430      0.0000
   4  -1   6     19.8409      0.1849     19.9053      0.0000
   5  -1   6      6.0961      0.3805      5.8699      0.0000
   6  -1   6      0.1066      0.9870     -0.1495      0.0000
   7  -1   6      1.8194      1.2369      2.1048      0.0000
   8  -1   6      0.0000      1.2870     -0.2538      0.0000
   9  -1   6      1.8423      1.3959     -2.7491      0.0000
 -11   0   6      6.0792      0.6044     -5.6910      0.0000
 -10   0   6      5.5282      0.5732      5.3599      0.0000
  -9   0   6     11.6783      0.3618     11.3891      0.0000
  -8   0   6     13.8383      0.3153     14.6710      0.0000
  -7   0   6      7.4088      0.2895      7.9277      0.0000
  -6   0   6      9.0075      0.2350      8.2844      0.0000
  -5   0   6      6.4772      0.4254      6.7791      0.0000
  -4   0   6     14.8854      0.2592     14.9515      0.0000
  -3   0   6     17.1816      0.1196     17.0537      0.0000
  -2   0   6     45.4167      0.1389     44.3078      0.0000
  -1   0   6     35.2244      0.2599     34.2261      0.0000
   0   0   6     17.3798      0.1242     17.5625      0.0000
   1   0   6     12.4520      0.2520     12.5877      0.0000
   2   0   6      3.4114      0.2411     -3.3573      0.0000
   3   0   6      8.2275      0.1853      8.0336      0.0000
   4   0   6      9.5173      0.2370      9.8943      0.0000
   5   0   6     14.6887      0.1989    -14.3167      0.0000
   6   0   6      9.8576      0.2553    -10.7888      0.0000
   7   0   6      9.6064      0.3825     -9.6805      0.0000
   8   0   6      2.3682      0.9697     -2.1672      0.0000
   9   0   6     11.3317      0.3972    -10.6207      0.0000
  10   0   6     14.8219      0.3811    -15.4535      0.0000
 -11   1   6      2.9819      1.0320      2.7183      0.0000
 -10   1   6      7.8897      0.5181      8.3708      0.0000
  -9   1   6     11.9762      0.3797     12.1987      0.0000
  -8   1   6     20.8851      0.2859     20.8520      0.0000
  -7   1   6     16.9949      0.2783     17.6992      0.0000
  -6   1   6     16.4698      0.3820     15.4215      0.0000
  -5   1   6      1.9288      0.5206     -1.6741      0.0000
  -4   1   6      1.5644      0.5267      1.7528      0.0000
  -3   1   6     12.7445      0.1523     12.5968      0.0000
  -2   1   6     27.1326      0.2066     26.7764      0.0000
  -1   1   6     26.4293      0.2688     25.3207      0.0000
   0   1   6      5.2566      0.2212      5.2934      0.0000
   1   1   6      2.8760      0.2448     -3.1906      0.0000
   2   1   6     12.4755      0.1308    -11.8526      0.0000
   3   1   6     26.6153      0.1186    -27.1056      0.0000
   4   1   6      4.3986      0.2310     -4.1823      0.0000
   5   1   6     10.9432      0.2150    -10.6612      0.0000
   6   1   6      4.9792      0.2992     -4.6767      0.0000
   7   1   6     14.9746      0.3036    -14.1982      0.0000
   8   1   6     22.6986      0.2914    -23.1103      0.0000
   9   1   6     17.4245      0.3321    -17.6116      0.0000
  10   1   6     18.1349      0.3520    -17.4303      0.0000
  11   1   6     11.9693      0.5103    -11.2764      0.0000
 -11   2   6      2.3930      1.3627      2.2214      0.0000
 -10   2   6      6.1088      0.5112      5.6003      0.0000
  -9   2   6      7.9010      0.4534      7.6226      0.0000
  -8   2   6     12.2705      0.3406     12.1106      0.0000
  -7   2   6     13.9778      0.3056     13.6735      0.0000
  -6   2   6     15.1158      0.2795     14.7571      0.0000
  -5   2   6     13.6114      0.1694     13.7807      0.0000
  -4   2   6      4.5775      0.2007      4.3265      0.0000
  -3   2   6      6.1183      0.2399     -6.4768      0.0000
  -2   2   6      9.8359      0.1702     -9.3374      0.0000
  -1   2   6      9.7570      0.1660     -9.6520      0.0000
   0   2   6      1.8847      0.3791     -1.0527      0.0000
   1   2   6     26.4331      0.1535    -26.7255      0.0000
   2   2   6     22.8789      0.3042    -23.5556      0.0000
   3   2   6     29.0366      0.5712    -29.5305      0.0000
   4   2   6     28.6987      0.2056    -28.1458      0.0000
   5   2   6     29.8827      0.1648    -29.6324      0.0000
   6   2   6     16.5147      0.2016    -16.2234      0.0000
   7   2   6      6.8643      0.5420     -6.3646      0.0000
   8   2   6      9.7493      0.3156     -9.8274      0.0000
   9   2   6     11.8722      0.2588    -11.5420      0.0000
  10   2   6      7.7706      0.5615     -6.8854      0.0000
  11   2   6      6.7207      0.5467     -6.6852      0.0000
 -10   3   6      0.4986      1.3842     -0.9959      0.0000
  -9   3   6      2.9368      0.8445      2.6814      0.0000
  -8   3   6      1.9099      1.0581      1.9496      0.0000
  -7   3   6     12.6492      0.3123     12.2317      0.0000
  -6   3   6      8.3286      0.3695      7.7134      0.0000
  -5   3   6      8.2981      0.5009     -8.8666      0.0000
  -4   3   6      4.5656      0.3370     -4.0971      0.0000
  -3   3   6     21.3832      0.1486    -20.8789      0.0000
  -2   3   6     21.6077      0.1467    -21.1287      0.0000
  -1   3   6     28.6561      0.1432    -28.3343      0.0000
   0   3   6     15.6457      0.1401    -16.6496      0.0000
   1   3   6     14.2505      0.3416    -15.7925      0.0000
   2   3   6     25.9393      0.4851    -25.3300      0.0000
   3   3   6     35.2569      0.6259    -35.2357      0.0000
   4   3   6     40.5683      1.0727    -40.2738      0.0000
   5   3   6     43.5796      2.0140    -44.4659      0.0000
   6   3   6     18.1859      0.4420    -18.1246      0.0000
   7   3   6      5.3616      0.3108      6.0976      0.0000
   8   3   6     11.4269      0.2288     10.9746      0.0000
   9   3   6      5.9701      0.3698      6.2691      0.0000
  10   3   6      3.4913      0.5162      3.8986      0.0000
  11   3   6      5.0096      0.4472      5.1242      0.0000
 -10   4   6      0.0000      1.4190     -1.0184      0.0000
  -9   4   6      7.7253      0.4934      7.0513      0.0000
  -8   4   6      0.8069      1.2222      0.9615      0.0000
  -7   4   6     11.4000      0.3304    -11.8035      0.0000
  -6   4   6     15.2653      0.2738    -15.1546      0.0000
  -5   4   6     25.9288      0.5119    -27.0552      0.0000
  -4   4   6      6.7427      0.2617     -6.8268      0.0000
  -3   4   6     18.3096      0.1584    -17.7735      0.0000
  -2   4   6     40.8997      0.1658    -41.2361      0.0000
  -1   4   6     33.4672      0.2868    -33.8731      0.0000
   0   4   6     12.2986      0.1531    -12.0851      0.0000
   1   4   6      0.9384      0.7001     -0.8804      0.0000
   2   4   6     16.3663      0.3746    -16.1555      0.0000
   3   4   6     33.5592      0.3555    -32.7542      0.0000
   4   4   6     14.4519      0.5959    -13.7186      0.0000
   5   4   6      6.4897      0.4317     -6.2827      0.0000
   6   4   6      8.6207      0.2611     -7.9819      0.0000
   7   4   6      8.4968      0.2486      9.3370      0.0000
   8   4   6     20.8636      0.6373     20.5591      0.0000
   9   4   6     16.5395      0.3443     17.3078      0.0000
  10   4   6     10.0532      0.2776     10.1709      0.0000
  11   4   6      4.5587      0.4523      4.2589      0.0000
  -9   5   6      5.0749      0.5973     -5.1164      0.0000
  -8   5   6     10.2972      0.3836    -10.2170      0.0000
  -7   5   6     15.0960      0.3042    -15.3141      0.0000
  -6   5   6     14.3708      0.2764    -14.6805      0.0000
  -5   5   6     25.5770      0.6033    -25.2182      0.0000
  -4   5   6     14.7212      0.3385    -15.5311      0.0000
  -3   5   6     10.2122      0.2035    -10.7356      0.0000
  -2   5   6     21.2952      0.1570    -21.1763      0.0000
  -1   5   6     34.2770      0.3959    -32.8621      0.0000
   0   5   6     38.7575      0.1600    -38.0766      0.0000
   1   5   6      1.8443      0.4113     -1.6294      0.0000
   2   5   6     30.5192      0.5188     28.9100      0.0000
   3   5   6     19.2526      0.4366     19.6204      0.0000
   4   5   6      9.5521      0.4447     10.5792      0.0000
   5   5   6     22.8987      0.6669     23.0500      0.0000
   6   5   6     23.9735      0.6197     25.4645      0.0000
   7   5   6     11.1833      0.4805     11.1531      0.0000
   8   5   6      9.3718      0.2545      8.5639      0.0000
   9   5   6     10.1321      0.2573     10.1820      0.0000
  10   5   6     15.1069      0.8300     15.5398      0.0000
  11   5   6     10.0402      0.4163     10.6235      0.0000
  -9   6   6      7.1512      0.6230     -6.6859      0.0000
  -8   6   6      3.3050      0.8060     -3.1612      0.0000
  -7   6   6     10.0746      0.3738     -9.4356      0.0000
  -6   6   6     12.8377      0.2353    -12.9626      0.0000
  -5   6   6     13.3673      0.2123    -12.8592      0.0000
  -4   6   6      0.0727      0.9028      0.0525      0.0000
  -3   6   6      2.9169      0.3951     -3.2038      0.0000
  -2   6   6     23.7345      0.3203    -23.4532      0.0000
  -1   6   6      0.6708      0.7874      1.1380      0.0000
   0   6   6      3.3114      0.2937      3.3932      0.0000
   1   6   6     11.1049      0.1722     11.2768      0.0000
   2   6   6     25.6267      0.9292     26.4936      0.0000
   3   6   6     30.3842      0.8971     30.9199      0.0000
   4   6   6     38.2131      1.3822     38.5488      0.0000
   5   6   6     23.6169      0.6855     22.3172      0.0000
   6   6   6     14.6364      0.2699     15.2438      0.0000
   7   6   6     14.0991      0.6743     14.3455      0.0000
   8   6   6     13.7459      0.4009     13.4652      0.0000
   9   6   6     15.6208      0.7247     16.0728      0.0000
  10   6   6     12.3274      0.4154     12.0749      0.0000
  11   6   6      6.2423      0.5150      5.9260      0.0000
  -7   7   6      1.1379      1.1272     -1.4414      0.0000
  -6   7   6      5.5310      0.3510     -5.2537      0.0000
  -5   7   6      3.9814      0.3974     -3.4567      0.0000
  -4   7   6      2.7613      0.4818      3.0510      0.0000
  -3   7   6     19.6949      0.1839     19.2026      0.0000
  -2   7   6      4.2197      0.3078      4.3610      0.0000
  -1   7   6     11.6998      0.1981     11.7279      0.0000
   0   7   6     31.2211      0.2383     31.4224      0.0000
   1   7   6     34.3097      0.2383     33.1694      0.0000
   2   7   6     37.1759      1.1248     37.5263      0.0000
   3   7   6     11.0519      0.3262     11.0944      0.0000
   4   7   6      3.6820      0.2875      3.4093      0.0000
   5   7   6     12.7391      0.2145     12.1843      0.0000
   6   7   6      9.6346      0.2218     10.0238      0.0000
   7   7   6     19.0175      0.2657     19.5749      0.0000
   8   7   6     11.1315      0.2254     11.2123      0.0000
   9   7   6      5.1178      0.3331      5.4987      0.0000
  10   7   6      2.8493      0.8382      2.9366      0.0000
  11   7   6      0.0000      1.3243     -1.8567      0.0000
  -7   8   6      4.1903      0.8111      4.1789      0.0000
  -6   8   6      0.0000      1.3959      1.6668      0.0000
  -5   8   6      6.0029      0.4973      6.4020      0.0000
  -4   8   6     13.2452      0.3398     13.1075      0.0000
  -3   8   6     18.1568      0.2757     18.5956      0.0000
  -2   8   6     18.7931      0.2664     18.9940      0.0000
  -1   8   6     18.5374      0.2601     18.4695      0.0000
   0   8   6     30.2378      0.2491     30.1036      0.0000
   1   8   6     25.8158      0.2437     24.6570      0.0000
   2   8   6      5.3097      0.4844      4.6419      0.0000
   3   8   6      1.5731      0.5816      1.4969      0.0000
   4   8   6     10.3540      0.1917     10.5676      0.0000
   5   8   6     28.7592      0.8751     29.5972      0.0000
   6   8   6      2.6065      0.4480      2.7218      0.0000
   7   8   6     12.2502      0.2051    -13.1253      0.0000
   8   8   6     12.3971      0.5279    -12.9814      0.0000
   9   8   6      5.4261      0.3893     -5.3384      0.0000
  10   8   6      3.5764      0.7063     -3.5981      0.0000
  11   8   6      6.6174      0.4997     -6.4372      0.0000
  -7   9   6      4.6579      0.8381      4.1381      0.0000
  -6   9   6     11.5950      0.4714     11.4257      0.0000
  -5   9   6     13.2317      0.4096     13.1101      0.0000
  -4   9   6     16.8457      0.3299     16.8196      0.0000
  -3   9   6     17.3280      0.3022     17.6736      0.0000
  -2   9   6     10.8203      0.3481     10.9217      0.0000
  -1   9   6      3.4260      0.6301      2.9770      0.0000
   0   9   6      7.6306      0.4093     -7.5107      0.0000
   1   9   6      6.2881      0.4601      6.4135      0.0000
   2   9   6     18.5643      0.2622     18.8720      0.0000
   3   9   6     17.0369      0.2615     16.6719      0.0000
   4   9   6      4.3613      0.2831     -4.5059      0.0000
   5   9   6      1.2263      0.8813     -1.5560      0.0000
   6   9   6      7.0316      0.2853     -6.9690      0.0000
   7   9   6     13.2377      0.3574    -13.7588      0.0000
   8   9   6     21.2916      0.9674    -21.4020      0.0000
   9   9   6     17.2388      0.2984    -17.8836      0.0000
  10   9   6      8.5168      0.4584     -8.7758      0.0000
  11   9   6      5.5958      0.5827     -5.6441      0.0000
  -5  10   6     13.2824      0.4357     13.4178      0.0000
  -4  10   6     12.3635      0.4123     11.6183      0.0000
  -3  10   6      5.9300      0.5267      5.6977      0.0000
  -2  10   6      9.8527      0.3869     -9.9658      0.0000
  -1  10   6      3.0505      0.7227     -2.9323      0.0000
   0  10   6      7.9456      0.4393      8.4098      0.0000
   1  10   6      6.6355      0.4707      6.1612      0.0000
   2  10   6     11.6812      0.3263    -11.5431      0.0000
   3  10   6     15.4594      0.2882    -15.5953      0.0000
   4  10   6     14.6666      0.2912    -14.7046      0.0000
   5  10   6      4.6731      0.4718     -4.3109      0.0000
   6  10   6     10.7130      0.4116    -10.6709      0.0000
   7  10   6     17.8703      0.5089    -18.0231      0.0000
   8  10   6     16.5440      0.3775    -16.3118      0.0000
   9  10   6     10.9155      0.3703    -12.1035      0.0000
  10  10   6      9.1388      0.4372     -9.1512      0.0000
  11  10   6      6.4195      0.5580     -6.6588      0.0000
  -4  11   6      4.9406      0.7344     -4.8280      0.0000
  -3  11   6      2.4964      1.1958      3.1576      0.0000
  -2  11   6      2.3676      1.1251      3.1384      0.0000
  -1  11   6      0.1064      1.2615      0.0790      0.0000
   0  11   6      6.3659      0.5483     -7.1103      0.0000
   1  11   6     11.1519      0.3789    -11.5454      0.0000
   2  11   6     17.7501      0.3001    -17.4175      0.0000
   3  11   6     20.8848      0.2815    -20.9553      0.0000
   4  11   6     23.3488      0.2813    -22.3531      0.0000
   5  11   6     14.1902      0.3204    -13.9104      0.0000
   6  11   6      6.2944      0.5399     -6.4589      0.0000
   7  11   6      5.7716      0.3258     -6.7735      0.0000
   8  11   6     10.9339      0.3612    -10.3891      0.0000
   9  11   6      7.5483      0.4928     -7.5911      0.0000
  10  11   6      4.7860      0.6430     -4.6604      0.0000
  -2  12   6      7.2572      0.6202     -7.5073      0.0000
  -1  12   6     14.4179      0.3791    -14.1607      0.0000
   0  12   6     12.4498      0.3800    -11.9937      0.0000
   1  12   6     12.5747      0.3689    -12.2972      0.0000
   2  12   6     12.4408      0.3655    -12.1845      0.0000
   3  12   6     12.9007      0.3702    -12.7722      0.0000
   4  12   6     11.7775      0.3861    -11.5540      0.0000
   5  12   6      5.4342      0.5071     -5.3935      0.0000
   6  12   6      7.6909      0.5434     -7.4218      0.0000
  10  12   6      1.3277      1.4417      1.3648      0.0000
   0  13   6     10.3953      0.4772     -9.5660      0.0000
   1  13   6      9.0888      0.4902     -8.7497      0.0000
   2  13   6      5.1115      0.6110     -5.3620      0.0000
   3  13   6      1.4730      1.3606      0.9028      0.0000
   4  13   6      3.3665      0.8595     -2.5953      0.0000
   5  13   6      1.5067      1.3842      1.7754      0.0000
   6  13   6      2.2944      1.2611      2.3787      0.0000
   3  14   6      4.4390      0.7656      4.0866      0.0000
   4  14   6      5.0764      0.6966      5.2630      0.0000
   5  14   6      8.1155      0.5942      8.1507      0.0000
  -5 -10   7      2.8282      1.6564      2.0942      0.0000
  -4 -10   7      2.9869      1.5069      2.4900      0.0000
  -3 -10   7      7.0746      0.7076      6.3028      0.0000
  -5  -9   7      7.2427      0.6468      7.1773      0.0000
  -4  -9   7      2.0118      1.6615      1.6962      0.0000
  -3  -9   7      2.5812      1.5124      2.4396      0.0000
  -2  -9   7      9.0111      0.6473      8.7363      0.0000
  -1  -9   7      8.9034      0.6448      8.0258      0.0000
   0  -9   7      3.8634      1.0818      4.1610      0.0000
   1  -9   7      2.4872      1.6803      1.8025      0.0000
  -5  -8   7      5.5734      0.7169      5.6683      0.0000
  -4  -8   7      5.0630      0.7620      4.8714      0.0000
  -3  -8   7      5.5906      0.6901      4.8182      0.0000
  -2  -8   7      6.8914      0.5998      6.5342      0.0000
  -1  -8   7      3.7490      0.9555      3.8437      0.0000
   0  -8   7      2.7560      1.2832      3.1858      0.0000
   1  -8   7      1.8882      1.6118     -1.5747      0.0000
   2  -8   7      4.7221      0.8656     -4.4456      0.0000
   3  -8   7      2.0053      1.7001     -2.2800      0.0000
   4  -8   7      4.7718      0.9817     -4.5891      0.0000
  -5  -7   7      4.3617      0.5336      3.6429      0.0000
  -4  -7   7      2.0213      1.0340     -1.4479      0.0000
  -3  -7   7      4.3327      0.5240     -3.6959      0.0000
  -2  -7   7      2.1377      0.9603     -1.3654      0.0000
  -1  -7   7      3.8136      0.5783     -3.4736      0.0000
   0  -7   7      1.4043      1.2198      0.6688      0.0000
   1  -7   7      0.9542      1.2478     -0.6839      0.0000
   2  -7   7     11.4156      0.3485    -10.4546      0.0000
   3  -7   7      9.1998      0.6041     -9.4145      0.0000
   4  -7   7      8.6247      0.6656     -8.2391      0.0000
   5  -7   7      7.5528      0.6567     -7.3903      0.0000
   6  -7   7      3.9853      1.2216     -3.5458      0.0000
  -7  -6   7      1.2451      1.4190      1.4735      0.0000
  -6  -6   7      7.9705      0.3999      8.1698      0.0000
  -5  -6   7      3.5157      0.5839      3.7724      0.0000
  -4  -6   7      9.9108      0.3218     -9.4659      0.0000
  -3  -6   7     14.7707      0.2538    -15.2079      0.0000
  -2  -6   7     10.2956      0.3097    -10.0853      0.0000
  -1  -6   7      9.7062      0.4613     -9.6462      0.0000
   0  -6   7     10.7144      0.3081    -10.2910      0.0000
   1  -6   7      7.2074      0.3380     -7.3746      0.0000
   2  -6   7      7.0826      0.3353     -6.7845      0.0000
   3  -6   7      5.2801      0.4641     -5.6182      0.0000
   4  -6   7      6.4841      0.4299     -6.1121      0.0000
   5  -6   7      8.2547      0.6732     -7.6813      0.0000
   6  -6   7      2.4966      1.6373     -3.1895      0.0000
  -9  -5   7      1.4618      1.4640     -1.6257      0.0000
  -8  -5   7      5.2296      0.6060     -5.2126      0.0000
  -7  -5   7      7.8484      0.5091     -7.5722      0.0000
  -6  -5   7      6.7573      0.3665     -5.6273      0.0000
  -5  -5   7      1.1941      1.1539     -1.2874      0.0000
  -4  -5   7      6.7798      0.3934     -6.5429      0.0000
  -3  -5   7     15.9962      0.2342    -16.5194      0.0000
  -2  -5   7     17.0749      0.3268    -17.5793      0.0000
  -1  -5   7     14.7767      0.2397    -15.0266      0.0000
   0  -5   7     10.7743      0.2400    -10.8901      0.0000
   1  -5   7      9.8543      0.2455     -9.9261      0.0000
   2  -5   7      3.2890      0.4671     -3.3540      0.0000
   3  -5   7      3.5213      0.5750      3.6132      0.0000
   4  -5   7      1.0124      1.1911     -1.1265      0.0000
   5  -5   7      5.3770      0.4678     -5.7479      0.0000
   6  -5   7      0.0000      1.5813     -1.1757      0.0000
  -9  -4   7      5.5555      0.4149     -5.8201      0.0000
  -8  -4   7     14.3838      0.3608    -14.7363      0.0000
  -7  -4   7     13.0305      0.3560    -13.4180      0.0000
  -6  -4   7     10.3724      0.5712    -10.4513      0.0000
  -5  -4   7      5.9101      0.3536     -5.9282      0.0000
  -4  -4   7      4.2336      0.4063     -4.5005      0.0000
  -3  -4   7     15.8697      0.4442    -16.4898      0.0000
  -2  -4   7     15.0691      0.2713    -15.6823      0.0000
  -1  -4   7      5.8593      0.2897     -5.5539      0.0000
   0  -4   7      1.2207      0.9079      1.4679      0.0000
   1  -4   7      1.1927      0.9185     -0.7197      0.0000
   2  -4   7      1.8554      0.6951     -1.8147      0.0000
   3  -4   7      4.3819      0.5293      4.3942      0.0000
   4  -4   7      8.6252      0.3449      8.1312      0.0000
   5  -4   7      2.4430      0.8155      2.1594      0.0000
   6  -4   7      4.5440      0.5181      4.5796      0.0000
  -9  -3   7      6.1827      0.3696     -6.3207      0.0000
  -8  -3   7     12.2733      0.3705    -12.8907      0.0000
  -7  -3   7      9.5318      0.4047     -9.7874      0.0000
  -6  -3   7     10.2341      0.2770    -10.5574      0.0000
  -5  -3   7     15.1313      0.2747    -15.5258      0.0000
  -4  -3   7      4.4663      0.3708     -4.2640      0.0000
  -3  -3   7      0.3588      0.9686     -0.3165      0.0000
  -2  -3   7      5.5489      0.3069      5.4411      0.0000
  -1  -3   7      5.3379      0.2525      5.8682      0.0000
   0  -3   7      2.0203      0.5258      1.4791      0.0000
   1  -3   7      1.1605      0.8738     -1.2134      0.0000
   2  -3   7     11.1774      0.2275     10.5013      0.0000
   3  -3   7     16.5909      0.3254     16.8528      0.0000
   4  -3   7     17.0945      0.2278     17.4545      0.0000
   5  -3   7      9.1755      0.3231      9.4726      0.0000
   6  -3   7      4.2469      0.4921      3.8393      0.0000
   7  -3   7      7.9020      0.5463      7.8912      0.0000
 -10  -2   7      6.3771      0.5545     -5.9463      0.0000
  -9  -2   7      1.8408      1.3959     -2.5369      0.0000
  -8  -2   7      8.6389      0.3039     -8.5183      0.0000
  -7  -2   7      7.1437      0.4500     -7.3308      0.0000
  -6  -2   7      0.0000      0.9921      0.6133      0.0000
  -5  -2   7      2.8031      0.5155      3.5548      0.0000
  -4  -2   7     11.0940      0.2398     11.7357      0.0000
  -3  -2   7      4.7146      0.3271     -3.4117      0.0000
  -2  -2   7      4.8772      0.2286      4.3978      0.0000
  -1  -2   7     15.5158      0.2215     15.7472      0.0000
   0  -2   7     12.1886      0.1998     11.2282      0.0000
   1  -2   7      8.1718      0.2220      7.8986      0.0000
   2  -2   7     10.6557      0.1964     10.5475      0.0000
   3  -2   7     22.0176      0.1533     21.7330      0.0000
   4  -2   7     24.4966      0.5803     24.2732      0.0000
   5  -2   7     15.6832      0.2339     16.1099      0.0000
   6  -2   7      7.3185      0.3851      7.3408      0.0000
   7  -2   7      3.2927      0.8509      3.8275      0.0000
   8  -2   7      6.7621      0.5501      6.3747      0.0000
 -10  -1   7      5.9489      0.5636     -5.9778      0.0000
  -9  -1   7      3.6474      0.7555     -4.6415      0.0000
  -8  -1   7      0.8770      1.2615      0.3350      0.0000
  -7  -1   7      6.1604      0.2970      7.1115      0.0000
  -6  -1   7     12.2285      0.3192     13.4620      0.0000
  -5  -1   7      6.6246      0.3296      6.3120      0.0000
  -4  -1   7     20.4866      0.2186     20.1263      0.0000
  -3  -1   7     12.9571      0.2092     12.8515      0.0000
  -2  -1   7     12.6035      0.2281     11.7513      0.0000
  -1  -1   7     22.9904      0.1337     22.8410      0.0000
   0  -1   7      6.8692      0.2774      6.6223      0.0000
   1  -1   7     10.2699      0.2935     11.1888      0.0000
   2  -1   7     19.7942      0.1786     19.6773      0.0000
   3  -1   7     13.0225      0.1699     12.5314      0.0000
   4  -1   7     19.2398      0.1992     18.1275      0.0000
   5  -1   7      6.9510      0.6971      7.6764      0.0000
   6  -1   7      1.9073      0.8338      1.3378      0.0000
   7  -1   7      2.8711      0.9118     -3.0300      0.0000
   8  -1   7      1.7409      1.3959     -3.0562      0.0000
   9  -1   7      1.0168      1.4861      1.5238      0.0000
 -10   0   7      0.7172      1.4075      2.4119      0.0000
  -9   0   7      3.4585      0.7437      3.3591      0.0000
  -8   0   7      7.8606      0.4674      7.8715      0.0000
  -7   0   7      8.7990      0.4228      8.6411      0.0000
  -6   0   7     11.9777      0.2211     11.6864      0.0000
  -5   0   7     13.5974      0.2939     12.5603      0.0000
  -4   0   7     16.5533      0.2664     16.3735      0.0000
  -3   0   7     16.4750      0.1821     16.5662      0.0000
  -2   0   7     23.2371      0.1423     23.2310      0.0000
  -1   0   7     40.5161      0.1398     40.2490      0.0000
   0   0   7     22.8039      0.1800     21.8536      0.0000
   1   0   7      4.6322      0.2227     -4.5653      0.0000
   2   0   7      0.3995      0.7519      0.4357      0.0000
   3   0   7      4.0381      0.2472     -2.7704      0.0000
   4   0   7      2.6543      0.4945      1.3863      0.0000
   5   0   7      5.8098      0.2905     -4.8676      0.0000
   6   0   7     13.0896      0.2332    -13.0304      0.0000
   7   0   7      8.4368      0.4301     -8.0881      0.0000
   8   0   7      8.4994      0.4647     -8.7450      0.0000
   9   0   7     10.5948      0.4508    -10.2850      0.0000
 -10   1   7      8.1038      0.5724      8.4904      0.0000
  -9   1   7      9.7319      0.4389      9.5028      0.0000
  -8   1   7      8.1104      0.4304      8.4563      0.0000
  -7   1   7     11.2171      0.3316     11.5025      0.0000
  -6   1   7      5.7854      0.4128      5.1830      0.0000
  -5   1   7      6.6976      0.4457      5.9693      0.0000
  -4   1   7     16.6900      0.2669     17.5132      0.0000
  -3   1   7     20.5517      0.1493     20.3466      0.0000
  -2   1   7     24.3090      0.3312     23.8856      0.0000
  -1   1   7     16.8621      0.1876     16.1686      0.0000
   0   1   7      2.1558      0.3521     -2.4899      0.0000
   1   1   7     15.1188      0.1611    -14.0749      0.0000
   2   1   7     13.8884      0.1392    -13.8428      0.0000
   3   1   7     14.1703      0.1397    -13.6526      0.0000
   4   1   7      5.7474      0.3385     -6.3603      0.0000
   5   1   7     15.0556      0.2006    -14.1940      0.0000
   6   1   7     19.2199      0.1938    -19.4537      0.0000
   7   1   7     16.5728      0.3132    -16.2945      0.0000
   8   1   7     17.6214      0.3258    -17.1930      0.0000
   9   1   7     19.4378      0.3402    -18.8230      0.0000
  10   1   7     12.6938      0.4486    -13.2204      0.0000
 -10   2   7      3.6153      0.8384      3.0074      0.0000
  -9   2   7      9.9130      0.4170      9.8130      0.0000
  -8   2   7     10.9032      0.3833     10.7786      0.0000
  -7   2   7      9.5692      0.3792      9.4806      0.0000
  -6   2   7      8.9510      0.3643      9.1469      0.0000
  -5   2   7      7.6459      0.3844      6.3140      0.0000
  -4   2   7      8.5336      0.2185      8.9485      0.0000
  -3   2   7      0.8873      0.7898     -1.7318      0.0000
  -2   2   7     13.4384      0.1649    -13.6045      0.0000
  -1   2   7     15.3491      0.1550    -15.5648      0.0000
   0   2   7     18.4558      0.1652    -17.9618      0.0000
   1   2   7     22.1525      0.2699    -22.3797      0.0000
   2   2   7     26.4233      0.1585    -26.9203      0.0000
   3   2   7     33.7751      0.4531    -34.0351      0.0000
   4   2   7     11.4976      0.2676    -11.8084      0.0000
   5   2   7      4.8754      0.2964     -3.8625      0.0000
   6   2   7     23.0664      0.6591    -22.7083      0.0000
   7   2   7     15.2669      0.3099    -14.9973      0.0000
   8   2   7      8.9277      0.4373     -8.9098      0.0000
   9   2   7      6.9148      0.5646     -6.1411      0.0000
  10   2   7      7.0206      0.5888     -7.3692      0.0000
  11   2   7      6.1105      0.6163     -5.4312      0.0000
 -10   3   7      0.0000      1.4304     -0.9922      0.0000
  -9   3   7      0.0000      1.3243      1.5280      0.0000
  -8   3   7      7.8231      0.4521      8.1658      0.0000
  -7   3   7     10.1430      0.3532      9.8148      0.0000
  -6   3   7      6.8790      0.4406      6.8739      0.0000
  -5   3   7      9.9928      0.3355    -10.4472      0.0000
  -4   3   7     22.8475      0.2513    -23.0442      0.0000
  -3   3   7     19.6918      0.1556    -19.4250      0.0000
  -2   3   7     13.0308      0.1686    -12.4209      0.0000
  -1   3   7     24.2806      0.1495    -24.9296      0.0000
   0   3   7     33.6932      0.3578    -34.1438      0.0000
   1   3   7     24.8113      0.1450    -25.1491      0.0000
   2   3   7     18.4193      0.1454    -18.8947      0.0000
   3   3   7     32.2463      0.3311    -31.1344      0.0000
   4   3   7     45.3411      0.2644    -44.2908      0.0000
   5   3   7     14.2625      0.2802    -12.5765      0.0000
   6   3   7      4.4924      0.4601      3.8735      0.0000
   7   3   7      7.5429      0.7246      8.0102      0.0000
   8   3   7      8.5081      0.2882      9.1359      0.0000
   9   3   7      4.8661      0.3804      5.1860      0.0000
  10   3   7      6.6915      0.5697      6.3463      0.0000
  11   3   7      0.4192      1.4529     -0.1183      0.0000
  -9   4   7      3.3638      0.8329      2.8212      0.0000
  -8   4   7      3.9828      0.6573      3.5768      0.0000
  -7   4   7     14.0663      0.3134    -14.0411      0.0000
  -6   4   7     21.9251      0.2723    -22.5528      0.0000
  -5   4   7     24.2635      0.3350    -24.1670      0.0000
  -4   4   7     14.2009      0.1842    -14.4409      0.0000
  -3   4   7     10.0810      0.2141     -9.7836      0.0000
  -2   4   7     21.8361      0.1573    -21.9317      0.0000
  -1   4   7     14.2759      0.2574    -14.9616      0.0000
   0   4   7     23.0768      0.1492    -22.8366      0.0000
   1   4   7     18.4714      0.1482    -18.0818      0.0000
   2   4   7     18.4787      0.4983    -17.4837      0.0000
   3   4   7      8.7701      0.1820     -8.2801      0.0000
   4   4   7      9.6383      0.3145     -9.1628      0.0000
   5   4   7     11.3636      0.2007    -11.3887      0.0000
   6   4   7      5.1702      0.2755      4.3997      0.0000
   7   4   7     18.1079      0.4160     18.6685      0.0000
   8   4   7     21.2242      0.5691     21.4286      0.0000
   9   4   7     13.9069      0.3864     14.2080      0.0000
  10   4   7      6.0039      0.3597      5.6640      0.0000
  11   4   7      4.1997      0.5297      4.9293      0.0000
  -9   5   7     11.4762      0.4162    -11.4368      0.0000
  -8   5   7     10.1411      0.4121    -10.0793      0.0000
  -7   5   7     16.0975      0.3138    -15.9950      0.0000
  -6   5   7     16.3802      0.2944    -16.5515      0.0000
  -5   5   7     16.5631      0.1938    -17.0886      0.0000
  -4   5   7     22.3055      0.3675    -22.7595      0.0000
  -3   5   7      3.0064      0.5499      2.8279      0.0000
  -2   5   7     19.2952      0.2285    -18.4688      0.0000
  -1   5   7     19.3530      0.6384    -18.7189      0.0000
   0   5   7      5.4807      0.2810     -4.1303      0.0000
   1   5   7      6.3765      0.2409      6.2717      0.0000
   2   5   7     18.6316      0.2933     18.3029      0.0000
   3   5   7     12.9431      0.2511     12.6161      0.0000
   4   5   7     14.5497      0.2873     15.2107      0.0000
   5   5   7     17.5031      0.2716     18.3539      0.0000
   6   5   7     10.6964      0.7106      9.4769      0.0000
   7   5   7     10.6192      0.4995     11.2592      0.0000
   8   5   7      7.5392      0.3746      7.7359      0.0000
   9   5   7      9.2518      0.3947      9.1398      0.0000
  10   5   7     13.8786      0.2479     13.7029      0.0000
  11   5   7     15.0864      0.2612     15.1835      0.0000
  -8   6   7      1.9914      1.3146     -1.9036      0.0000
  -7   6   7      0.0000      1.2355     -0.4698      0.0000
  -6   6   7     13.2709      0.3219    -13.1687      0.0000
  -5   6   7     11.1801      0.2337    -11.8465      0.0000
  -4   6   7     16.3801      0.2608    -16.2156      0.0000
  -3   6   7      7.4738      0.3994      7.7796      0.0000
  -2   6   7      6.2912      0.2862      6.2369      0.0000
  -1   6   7     12.0461      0.1874    -11.6736      0.0000
   0   6   7      5.3891      0.2911      5.4000      0.0000
   1   6   7     22.2588      0.2053     21.5546      0.0000
   2   6   7     30.3409      0.1543     29.6234      0.0000
   3   6   7     31.1223      1.0573     30.4323      0.0000
   4   6   7     20.2629      0.7740     20.7246      0.0000
   5   6   7     25.9730      0.4925     26.7276      0.0000
   6   6   7      9.3766      0.2298      8.8751      0.0000
   7   6   7      3.0537      0.4437      3.7690      0.0000
   8   6   7     12.9797      0.8315     13.1786      0.0000
   9   6   7     20.2548      1.1508     19.9834      0.0000
  10   6   7     11.8869      0.4134     11.9502      0.0000
  11   6   7      4.4490      0.6710      4.1920      0.0000
  -7   7   7      0.7771      1.2995      0.9963      0.0000
  -6   7   7      0.0000      1.0730     -0.1862      0.0000
  -5   7   7      1.3228      1.0199     -0.8410      0.0000
  -4   7   7      3.9063      0.3860     -3.1573      0.0000
  -3   7   7      8.2762      0.2969      8.2310      0.0000
  -2   7   7     20.0680      0.4463     18.7618      0.0000
  -1   7   7     20.3567      0.5528     19.3957      0.0000
   0   7   7     18.4372      0.2815     18.4453      0.0000
   1   7   7     23.2841      0.1613     23.6683      0.0000
   2   7   7     20.9839      0.2408     20.7208      0.0000
   3   7   7     12.6280      0.5164     12.2504      0.0000
   4   7   7      6.7370      0.2611     -7.4853      0.0000
   5   7   7     15.4845      0.5116     15.4291      0.0000
   6   7   7     30.1423      0.6453     30.4496      0.0000
   7   7   7     26.1516      0.6129     27.4477      0.0000
   8   7   7      5.8840      0.3282      5.6461      0.0000
   9   7   7      2.0839      0.7401     -2.5827      0.0000
  10   7   7      2.9710      0.6060     -3.0583      0.0000
  11   7   7      1.7733      1.3724     -1.7452      0.0000
  -6   8   7      2.5601      1.1661      3.4096      0.0000
  -5   8   7      6.7600      0.3781      6.7193      0.0000
  -4   8   7     10.7092      0.3924     10.8866      0.0000
  -3   8   7     18.1510      0.5858     17.8539      0.0000
  -2   8   7     13.8186      0.2068     13.5851      0.0000
   0   8   7     28.7063      0.2528     27.6711      0.0000
   1   8   7     22.6764      0.2491     22.2540      0.0000
   2   8   7      2.4440      0.6765      1.8128      0.0000
   3   8   7      5.8030      0.4432      6.1088      0.0000
   4   8   7      0.1337      0.8238      1.8079      0.0000
   5   8   7     15.9519      0.4463     15.5904      0.0000
   6   8   7      8.2762      0.2486      7.5018      0.0000
   7   8   7      4.3116      0.3515     -4.0678      0.0000
   8   8   7      8.4565      0.2868     -8.5536      0.0000
   9   8   7      9.6798      0.2989     -9.6280      0.0000
  10   8   7      8.4610      0.4668     -8.1378      0.0000
  11   8   7      6.8250      0.5989     -7.1034      0.0000
  -6   9   7     12.7110      0.4661     11.9529      0.0000
  -5   9   7     12.3731      0.4232     12.3250      0.0000
  -4   9   7      9.9723      0.4421     10.1992      0.0000
  -3   9   7     13.2209      0.3335     13.6165      0.0000
  -2   9   7      7.2977      0.4468      7.2500      0.0000
  -1   9   7      0.0000      1.1397      0.7462      0.0000
   0   9   7      2.1019      0.8740      2.6913      0.0000
   1   9   7     21.6398      0.2632     21.7815      0.0000
   2   9   7     18.9611      0.2640     18.4154      0.0000
   3   9   7     13.7950      0.2896     13.1231      0.0000
   4   9   7      9.3542      0.3486     -9.4698      0.0000
   5   9   7     17.4475      0.2711    -17.8286      0.0000
   6   9   7     12.6493      0.6318    -12.6470      0.0000
   7   9   7     16.4985      0.1967    -16.2971      0.0000
   8   9   7     17.5144      0.2858    -17.4911      0.0000
   9   9   7     14.3892      0.2279    -14.8011      0.0000
  10   9   7     10.4957      0.4070    -11.2674      0.0000
  11   9   7      4.6074      0.6978     -4.8217      0.0000
  -5  10   7     11.8565      0.4842     12.3622      0.0000
  -4  10   7      6.3500      0.5352      6.5764      0.0000
  -3  10   7      5.5901      0.5258      5.1581      0.0000
  -2  10   7      5.7213      0.4816     -5.9603      0.0000
  -1  10   7      6.8996      0.4926     -6.4731      0.0000
   0  10   7      1.1312      1.1954      1.2317      0.0000
   1  10   7     10.2980      0.3523     10.0283      0.0000
   2  10   7      2.6926      0.7334      2.2371      0.0000
   3  10   7     15.6585      0.2904    -15.5607      0.0000
   4  10   7     23.2516      0.2706    -22.2851      0.0000
   5  10   7     19.4044      0.2817    -18.6050      0.0000
   6  10   7     14.3954      0.3127    -13.7661      0.0000
   7  10   7     14.4749      0.4220    -14.6684      0.0000
   8  10   7     14.9489      0.3979    -15.6584      0.0000
   9  10   7      9.4574      0.4225     -9.6806      0.0000
  10  10   7      9.8285      0.4439     -9.5740      0.0000
  11  10   7      5.1519      0.6686     -5.0973      0.0000
  -4  11   7      0.0000      1.4969      0.9908      0.0000
  -3  11   7      0.6519      1.4190      0.6987      0.0000
  -2  11   7      2.0582      1.2273      1.9109      0.0000
  -1  11   7      6.7335      0.5457     -7.2555      0.0000
   0  11   7     13.0546      0.3553    -13.5489      0.0000
   1  11   7     20.3505      0.2979    -20.5958      0.0000
   2  11   7     18.5996      0.2938    -18.5455      0.0000
   3  11   7     14.7286      0.3212    -13.3050      0.0000
   4  11   7     17.3618      0.2989    -16.4264      0.0000
   5  11   7     12.9486      0.3334    -13.3108      0.0000
   6  11   7      9.8769      0.3906     -9.4549      0.0000
   7  11   7      7.5677      0.5159     -7.6626      0.0000
   8  11   7      8.8941      0.4854     -8.3947      0.0000
   9  11   7      4.1104      0.6816     -3.6029      0.0000
  10  11   7      1.2172      1.4304     -1.8416      0.0000
  -2  12   7      7.3199      0.6274     -7.2397      0.0000
  -1  12   7     15.7816      0.3580    -16.1166      0.0000
   0  12   7     15.9880      0.3447    -16.1993      0.0000
   1  12   7     12.0477      0.3850    -11.6264      0.0000
   2  12   7     14.0839      0.3587    -14.0587      0.0000
   3  12   7     11.0068      0.3964    -10.7897      0.0000
   4  12   7      8.9499      0.4567     -8.9773      0.0000
   5  12   7      3.0843      0.8041     -3.3854      0.0000
   6  12   7      0.0000      1.2870     -0.4124      0.0000
   7  12   7      2.8815      0.9245     -3.0602      0.0000
   0  13   7      9.8696      0.4747     -9.8385      0.0000
   1  13   7      6.1645      0.5588     -6.1884      0.0000
   2  13   7      2.7882      1.0048     -2.9613      0.0000
   3  13   7      5.1410      0.6343      4.2090      0.0000
   4  13   7      2.6971      1.0387      2.7500      0.0000
   5  13   7      2.1296      1.2724     -1.4084      0.0000
   6  13   7      2.8414      1.0183      2.1574      0.0000
   3  14   7      1.5974      1.4640      1.3016      0.0000
   4  14   7      9.0557      0.5579      8.7918      0.0000
   5  14   7     10.0177      0.5502      9.9710      0.0000
   6  14   7     11.4039      0.4913     10.5249      0.0000
  -5  -9   8      3.8861      1.2291      3.8007      0.0000
  -4  -9   8      5.8960      0.8257      5.7836      0.0000
  -3  -9   8      5.5370      0.8378      5.2164      0.0000
  -2  -9   8      6.4810      0.7512      5.4542      0.0000
  -5  -8   8      5.3857      0.8187      5.2434      0.0000
  -4  -8   8      3.4156      1.1698      2.9110      0.0000
  -3  -8   8      0.0000      1.6118      0.6082      0.0000
  -2  -8   8      5.5503      0.7613      5.7774      0.0000
  -1  -8   8      4.7394      0.8625      5.0022      0.0000
   0  -8   8      4.0215      1.0050     -3.1421      0.0000
   1  -8   8      4.3071      0.9810     -3.6461      0.0000
   2  -8   8      2.6851      1.5565     -2.4883      0.0000
  -5  -7   8      3.1450      1.1975      2.7535      0.0000
  -4  -7   8      3.2829      1.0912      3.3816      0.0000
  -3  -7   8      5.3574      0.7201     -4.6943      0.0000
  -2  -7   8      3.6878      0.9589     -3.7154      0.0000
  -1  -7   8      1.7124      1.2903      0.8377      0.0000
   0  -7   8      2.6731      0.9172     -2.3864      0.0000
   1  -7   8      5.1810      0.5420     -5.5187      0.0000
   2  -7   8      8.0271      0.6809     -7.9403      0.0000
   3  -7   8      8.8625      0.6737     -8.4522      0.0000
   4  -7   8      6.2173      0.7756     -6.2030      0.0000
  -5  -6   8      4.3769      0.5444     -3.6923      0.0000
  -4  -6   8      5.3719      0.4557     -5.2769      0.0000
  -3  -6   8     12.1180      0.3061    -12.0293      0.0000
  -2  -6   8      8.8213      0.4530     -8.9743      0.0000
  -1  -6   8      2.4225      0.8908     -2.2540      0.0000
   0  -6   8      3.6480      0.6135     -3.7148      0.0000
   1  -6   8      5.6350      0.4535     -5.6192      0.0000
   2  -6   8     10.1959      0.7523     -9.8742      0.0000
   3  -6   8      9.0363      0.4311     -8.5550      0.0000
   4  -6   8      1.2674      1.6219     -2.0869      0.0000
   5  -6   8      3.7958      1.1374     -3.6021      0.0000
   6  -6   8      3.3980      1.3786     -2.7777      0.0000
  -6  -5   8      2.9034      0.7342     -2.9225      0.0000
  -5  -5   8      4.5151      0.5544     -4.4762      0.0000
  -4  -5   8      6.7274      0.3617     -7.4629      0.0000
  -3  -5   8     12.8097      0.2820    -13.2431      0.0000
  -2  -5   8     13.9545      0.3044    -14.6027      0.0000
  -1  -5   8     11.9629      0.2899    -11.6561      0.0000
   0  -5   8      6.1439      0.3719     -6.3736      0.0000
   1  -5   8      0.2956      1.0353      0.7856      0.0000
   2  -5   8      2.2731      0.9208      0.9982      0.0000
   3  -5   8      5.5052      0.4510     -5.0224      0.0000
   4  -5   8      2.3526      0.9913     -2.4221      0.0000
   5  -5   8      3.0044      1.2382     -3.1156      0.0000
   6  -5   8      1.4975      1.6712     -1.5207      0.0000
  -7  -4   8     12.1156      0.3942    -12.7540      0.0000
  -6  -4   8      7.5137      0.3979     -7.7873      0.0000
  -5  -4   8      3.1284      0.6114     -2.9545      0.0000
  -4  -4   8      5.1481      0.3933     -5.5884      0.0000
  -3  -4   8     14.6192      0.2493    -14.1765      0.0000
  -2  -4   8      9.1594      0.3182     -9.5798      0.0000
  -1  -4   8      3.9906      0.4549     -3.5919      0.0000
   0  -4   8      0.1699      0.9651      0.4901      0.0000
   1  -4   8      0.0000      0.9792      0.5721      0.0000
   2  -4   8      0.5292      1.0072     -1.1515      0.0000
   3  -4   8      2.5125      0.7964      2.0655      0.0000
   4  -4   8      5.9063      0.4169      5.1845      0.0000
   5  -4   8      2.8375      0.8063      3.3456      0.0000
   6  -4   8      1.5147      1.5710      0.9210      0.0000
  -8  -3   8      7.5697      0.5339     -7.7615      0.0000
  -7  -3   8     12.1350      0.3785    -12.1897      0.0000
  -6  -3   8      6.3222      0.3669     -7.0895      0.0000
  -5  -3   8      7.2733      0.4420     -7.1120      0.0000
  -4  -3   8      0.0000      1.0436     -0.7102      0.0000
  -3  -3   8      1.3080      1.0436     -0.7282      0.0000
  -2  -3   8      1.7726      0.8587     -1.5331      0.0000
  -1  -3   8      3.2685      0.4956      3.1137      0.0000
   0  -3   8      5.1286      0.2745      4.4611      0.0000
   1  -3   8      8.6142      0.2497      8.3210      0.0000
   2  -3   8      7.0948      0.3033      6.4788      0.0000
   3  -3   8      7.3879      0.3862      7.5388      0.0000
   4  -3   8     14.2749      0.2638     13.8612      0.0000
   5  -3   8     10.7088      0.3241     10.7653      0.0000
   6  -3   8      7.0293      0.3831      6.5198      0.0000
  -9  -2   8      3.1863      0.9802     -2.7237      0.0000
  -8  -2   8      0.0000      1.3365     -1.0190      0.0000
  -7  -2   8      7.2795      0.4921     -7.0058      0.0000
  -6  -2   8      1.0556      1.0594     -0.2427      0.0000
  -5  -2   8      1.1124      1.0311     -0.2957      0.0000
  -4  -2   8      1.8491      0.8056      1.5629      0.0000
  -3  -2   8      8.7480      0.2967      8.6346      0.0000
  -2  -2   8      4.2324      0.3827      3.4005      0.0000
  -1  -2   8     11.4809      0.2408     11.0869      0.0000
   0  -2   8     14.5192      0.3420     14.4510      0.0000
   1  -2   8      8.4648      0.2294      8.5638      0.0000
   2  -2   8     14.7707      0.2192     15.1112      0.0000
   3  -2   8     20.4428      0.2101     21.5055      0.0000
   4  -2   8     21.8978      0.3261     21.3462      0.0000
   5  -2   8     12.4117      0.2768     12.8072      0.0000
   6  -2   8      2.3910      0.8282      1.2978      0.0000
   7  -2   8      0.0249      1.4529     -0.0374      0.0000
  -9  -1   8      2.1317      1.3358     -1.5080      0.0000
  -8  -1   8      0.3598      1.3365      2.3372      0.0000
  -7  -1   8      6.0618      0.4849      6.8767      0.0000
  -6  -1   8     14.3763      0.3163     14.8381      0.0000
  -5  -1   8     11.4470      0.6359     11.3418      0.0000
  -4  -1   8      4.7700      0.3434      3.5785      0.0000
  -3  -1   8      9.7910      0.2644      9.6245      0.0000
  -2  -1   8      6.0248      0.3201      6.0173      0.0000
  -1  -1   8     15.1305      0.1573     15.4791      0.0000
   0  -1   8     26.6689      0.3176     27.2566      0.0000
   1  -1   8     19.1429      0.3446     18.7236      0.0000
   2  -1   8     11.8757      0.1808     10.4426      0.0000
   3  -1   8     10.7639      0.3371     11.4076      0.0000
   4  -1   8      9.9706      0.2792     10.0873      0.0000
   5  -1   8      2.9315      0.5868      3.4283      0.0000
   6  -1   8      1.6538      1.2995     -2.4747      0.0000
   7  -1   8      4.4669      0.6786     -3.6537      0.0000
   8  -1   8      1.7380      1.4529     -1.4480      0.0000
  -9   0   8      2.8874      0.9544      2.6810      0.0000
  -8   0   8      6.9435      0.5755      6.4915      0.0000
  -7   0   8     10.7535      0.4015     10.5951      0.0000
  -6   0   8     16.9872      0.3136     16.8113      0.0000
  -5   0   8     15.8968      0.2947     15.9521      0.0000
  -4   0   8     14.9796      0.2851     14.5364      0.0000
  -3   0   8     20.4953      0.3160     21.0423      0.0000
  -2   0   8      9.0849      0.1950      9.5043      0.0000
  -1   0   8     15.0490      0.1542     15.0341      0.0000
   0   0   8     22.5354      0.1403     22.4219      0.0000
   1   0   8      5.7485      0.2557      5.9655      0.0000
   2   0   8      5.1491      0.2277     -5.4293      0.0000
   3   0   8     13.9301      0.2098    -13.6137      0.0000
   4   0   8      5.1683      0.3225     -5.2151      0.0000
   5   0   8      0.7175      1.0100      0.3616      0.0000
   6   0   8     11.2043      0.2678    -11.6329      0.0000
   7   0   8     11.0559      0.3988    -10.9465      0.0000
   8   0   8      5.8691      0.5634     -6.3054      0.0000
  -9   1   8      3.8749      0.7467      3.9601      0.0000
  -8   1   8      2.4894      0.9778      2.6916      0.0000
  -7   1   8      9.2931      0.3954      8.9663      0.0000
  -6   1   8     15.7854      0.3142     15.9028      0.0000
  -5   1   8     14.0524      0.3138     14.4052      0.0000
  -4   1   8     11.2071      0.3237     10.6273      0.0000
  -3   1   8     20.6366      0.1604     20.9688      0.0000
  -2   1   8     13.8496      0.1497     14.0950      0.0000
  -1   1   8      3.3796      0.2807     -3.0691      0.0000
   0   1   8     12.2218      0.1614    -12.3263      0.0000
   1   1   8     20.8628      0.1364    -21.1742      0.0000
   2   1   8      7.4342      0.2199     -7.4780      0.0000
   3   1   8      3.6430      0.3769     -2.8263      0.0000
   4   1   8     22.0842      0.6073    -22.4474      0.0000
   5   1   8     11.5738      0.3294    -11.4437      0.0000
   6   1   8     15.3791      0.3524    -15.3267      0.0000
   7   1   8     18.9738      0.3147    -18.9640      0.0000
   8   1   8     14.8286      0.3593    -14.6807      0.0000
   9   1   8      9.4531      0.5053     -9.2036      0.0000
  -9   2   8      6.4961      0.5161      6.6323      0.0000
  -8   2   8      5.0490      0.5640      5.1478      0.0000
  -7   2   8      3.5893      0.6654      3.4317      0.0000
  -6   2   8      4.8141      0.4961      5.0431      0.0000
  -5   2   8      7.7649      0.4081      7.7549      0.0000
  -4   2   8     11.2368      0.3188     10.8747      0.0000
  -3   2   8      3.8444      0.3041     -3.9979      0.0000
  -2   2   8     26.2581      0.1596    -26.9578      0.0000
  -1   2   8     24.8235      0.1579    -24.7179      0.0000
   0   2   8     18.6711      0.2841    -18.7227      0.0000
   1   2   8     16.7145      0.1394    -16.6077      0.0000
   2   2   8     16.9069      0.1670    -17.0828      0.0000
   3   2   8      2.7606      0.4501     -2.6076      0.0000
   4   2   8     12.3942      0.2211    -12.2777      0.0000
   5   2   8     19.5709      0.2042    -19.1842      0.0000
   6   2   8     18.1211      0.9656    -17.2254      0.0000
   7   2   8     15.2586      0.3130    -15.2952      0.0000
   8   2   8      8.4657      0.4503     -8.8359      0.0000
   9   2   8      5.3463      0.5756     -5.3670      0.0000
  10   2   8      2.1552      1.4065     -1.8149      0.0000
  -9   3   8      0.0345      1.3724     -0.0237      0.0000
  -8   3   8      6.3958      0.5457      6.0677      0.0000
  -7   3   8      6.0895      0.5129      6.0068      0.0000
  -6   3   8      1.9348      1.0444     -1.8517      0.0000
  -5   3   8     18.6529      0.2782    -18.6943      0.0000
  -4   3   8     26.7953      0.1988    -26.7032      0.0000
  -3   3   8      7.4812      0.2551     -7.2733      0.0000
  -2   3   8     15.0740      0.1739    -15.0074      0.0000
  -1   3   8     15.7730      0.3116    -15.9927      0.0000
   0   3   8     26.3459      0.2170    -26.4107      0.0000
   1   3   8     31.0375      0.7769    -31.4570      0.0000
   2   3   8     24.5056      0.3626    -24.3964      0.0000
   3   3   8     15.1911      0.2630    -14.2929      0.0000
   4   3   8      5.4280      0.2810     -4.6473      0.0000
   5   3   8      0.8994      0.9445      1.0448      0.0000
   6   3   8      4.8157      0.4768     -4.7192      0.0000
   7   3   8      0.0000      1.1817     -0.3488      0.0000
   8   3   8      4.1697      0.6058      3.8583      0.0000
   9   3   8      2.3677      1.0862      3.5903      0.0000
  10   3   8      0.0000      1.4075      1.7463      0.0000
  -8   4   8      1.9031      1.3032     -2.2505      0.0000
  -7   4   8      6.2857      0.5188     -6.1177      0.0000
  -6   4   8     23.2068      0.2830    -23.8231      0.0000
  -5   4   8     18.7846      0.2812    -19.3647      0.0000
  -4   4   8     19.0164      0.1791    -19.1100      0.0000
  -3   4   8      3.0790      0.3780      3.0138      0.0000
  -2   4   8      1.4049      0.7386     -1.2573      0.0000
  -1   4   8     21.5864      0.1830    -21.4435      0.0000
   0   4   8     24.6645      0.1587    -24.6054      0.0000
   1   4   8     18.5789      0.1598    -17.5189      0.0000
   2   4   8     13.6967      0.1704    -13.2647      0.0000
   3   4   8     12.7087      0.1702    -12.4243      0.0000
   4   4   8     10.6918      0.3093    -11.4126      0.0000
   5   4   8     12.3042      0.3023     11.4680      0.0000
   6   4   8     16.7437      0.2798     16.8553      0.0000
   7   4   8     10.4710      0.3509     10.5794      0.0000
   8   4   8     13.0486      0.3379     13.5579      0.0000
   9   4   8     11.3926      0.3789     11.6448      0.0000
  10   4   8      3.6311      0.8095      3.7065      0.0000
  11   4   8      4.8036      0.7362      4.4241      0.0000
  -8   5   8     15.7819      0.3550    -15.0099      0.0000
  -7   5   8      7.9385      0.4628     -7.6478      0.0000
  -6   5   8     12.0052      0.3443    -12.4326      0.0000
  -5   5   8      7.6258      0.4095     -7.8470      0.0000
  -4   5   8     16.2412      0.1908    -16.6870      0.0000
  -3   5   8     11.2945      0.2480    -10.9747      0.0000
  -2   5   8      4.4056      0.2911      4.6603      0.0000
  -1   5   8      1.3649      0.7254      1.9620      0.0000
   0   5   8     13.0810      0.3318    -12.6231      0.0000
   1   5   8      7.1471      0.3213     -7.6971      0.0000
   2   5   8     10.4386      0.1870      9.8470      0.0000
   3   5   8     18.3283      0.5287     18.2153      0.0000
   4   5   8      6.0246      0.4498      5.5782      0.0000
   5   5   8      6.3829      0.3032      7.1618      0.0000
   6   5   8     16.4296      0.3299     16.7722      0.0000
   7   5   8     16.1121      0.3634     15.8006      0.0000
   8   5   8      5.8975      0.3517      5.5677      0.0000
   9   5   8     11.7469      0.5044     11.7405      0.0000
  10   5   8     15.0318      0.2582     15.2548      0.0000
  11   5   8     17.3872      0.3751     16.8830      0.0000
  -8   6   8      1.2500      1.3959     -1.9763      0.0000
  -7   6   8      2.4980      1.0112      2.4692      0.0000
  -6   6   8     11.2060      0.3607    -11.3465      0.0000
  -5   6   8     10.9560      0.2955    -10.9335      0.0000
  -4   6   8      8.4402      0.2639     -8.4275      0.0000
  -3   6   8      2.8497      0.4444     -2.6362      0.0000
  -2   6   8      3.0438      0.3943      3.0394      0.0000
  -1   6   8      2.5210      0.4443      2.0099      0.0000
   0   6   8     14.5123      0.3940     14.3716      0.0000
   1   6   8     18.6952      0.1636     18.7867      0.0000
   2   6   8     17.9263      0.1604     17.8449      0.0000
   3   6   8     25.7766      0.5800     26.7853      0.0000
   4   6   8     17.4875      0.5725     17.4501      0.0000
   5   6   8     17.3809      0.5496     18.0310      0.0000
   6   6   8     10.3282      0.2298     10.1553      0.0000
   7   6   8     12.7849      0.3089     12.7310      0.0000
   8   6   8     13.8684      0.3312     14.6135      0.0000
   9   6   8     14.2763      0.5372     13.8727      0.0000
  10   6   8      9.6730      0.6457      8.9504      0.0000
  11   6   8      2.7801      0.7997      1.7668      0.0000
  -7   7   8      3.5818      0.8078      3.1907      0.0000
  -6   7   8      2.2218      1.0749     -2.0527      0.0000
  -5   7   8      5.5207      0.4534     -5.0604      0.0000
  -4   7   8      0.0000      0.9616     -0.9219      0.0000
  -3   7   8      8.3208      0.2653      8.0705      0.0000
  -2   7   8     24.4385      0.5384     23.6236      0.0000
  -1   7   8     13.4482      0.3842     13.5991      0.0000
   0   7   8      7.7098      0.2560      7.9776      0.0000
   1   7   8     24.9861      0.1673     25.4439      0.0000
   2   7   8     16.7864      0.1722     16.3540      0.0000
   3   7   8     20.8851      0.2529     20.2266      0.0000
   4   7   8      9.2866      0.2138      9.1108      0.0000
   5   7   8     12.8517      0.3038     14.3558      0.0000
   6   7   8     26.7546      0.8300     27.7803      0.0000
   7   7   8     19.4475      0.5325     19.4288      0.0000
   8   7   8      4.4537      0.3712      4.5624      0.0000
   9   7   8      7.9019      0.3981     -8.6006      0.0000
  10   7   8     10.7686      0.6056    -11.1221      0.0000
  11   7   8      4.7402      0.6782     -4.4696      0.0000
  -6   8   8      5.6203      0.5393      5.1518      0.0000
  -5   8   8      6.6404      0.3517      6.6730      0.0000
  -4   8   8      9.2856      0.2814      9.0386      0.0000
  -3   8   8     16.8165      0.2066     16.8877      0.0000
  -2   8   8     21.1449      0.1911     21.4769      0.0000
  -1   8   8     23.4100      0.1838     22.5579      0.0000
   0   8   8     11.2525      0.2191     10.8302      0.0000
   1   8   8     17.8970      0.2669     18.0092      0.0000
   2   8   8      8.5294      0.3500      8.5184      0.0000
   3   8   8      0.1403      1.0813     -0.2605      0.0000
   4   8   8      6.6667      0.4271      5.9707      0.0000
   5   8   8      7.6574      0.3839      7.8917      0.0000
   6   8   8     10.4694      0.2338     10.4266      0.0000
   7   8   8      3.0608      0.5552     -3.3801      0.0000
   8   8   8     15.0001      0.2249    -14.4562      0.0000
   9   8   8     12.6327      0.5126    -12.6292      0.0000
  10   8   8     11.4575      0.3528    -11.8486      0.0000
  11   8   8      7.2269      0.5656     -7.4415      0.0000
  -6   9   8      8.1642      0.5400      8.5851      0.0000
  -5   9   8     14.9776      0.3864     14.7717      0.0000
  -4   9   8      8.2679      0.4833      8.6787      0.0000
  -3   9   8      7.9477      0.4854      8.5754      0.0000
  -2   9   8     10.4658      0.3642     10.7834      0.0000
  -1   9   8      9.5291      0.3711      9.6665      0.0000
   0   9   8     10.3715      0.3454      9.3743      0.0000
   1   9   8     11.9036      0.3164     11.6951      0.0000
   2   9   8     14.6291      0.2920     14.5124      0.0000
   3   9   8      0.5190      1.0962      0.4995      0.0000
   4   9   8     17.7842      0.2763    -18.5557      0.0000
   5   9   8     29.5542      0.2704    -29.1978      0.0000
   6   9   8     16.9674      0.2869    -17.1840      0.0000
   7   9   8      8.3723      0.2890     -7.8943      0.0000
   8   9   8     10.5998      0.2696    -10.5551      0.0000
   9   9   8     11.6820      0.2697    -11.8477      0.0000
  10   9   8     11.4633      0.2945    -11.9401      0.0000
  11   9   8      7.4744      0.6145     -7.5232      0.0000
  -5  10   8      5.7437      0.6797      5.3280      0.0000
  -4  10   8      5.9306      0.5808      6.1127      0.0000
  -3  10   8      1.4320      1.3243      0.7534      0.0000
  -2  10   8      0.0000      1.2743      0.2287      0.0000
  -1  10   8      5.2350      0.5088     -5.3689      0.0000
   0  10   8      1.2405      1.1954     -0.5933      0.0000
   1  10   8      3.8361      0.5747      4.0192      0.0000
   2  10   8      3.8169      0.5655     -3.6279      0.0000
   3  10   8     17.2588      0.2901    -17.2383      0.0000
   4  10   8     23.5782      0.2805    -22.7641      0.0000
   5  10   8     23.6237      0.2800    -22.8137      0.0000
   6  10   8     13.9788      0.3220    -14.6634      0.0000
   7  10   8     10.7620      0.3926    -10.6716      0.0000
   8  10   8     12.0561      0.3809    -12.1140      0.0000
   9  10   8      6.6210      0.4045     -6.4924      0.0000
  10  10   8      4.4346      0.7250     -5.1122      0.0000
  11  10   8      7.0905      0.5506     -6.7359      0.0000
  -3  11   8      4.2997      0.7477     -4.2121      0.0000
  -2  11   8      5.6725      0.5506     -5.8168      0.0000
  -1  11   8     13.2013      0.3583    -12.8622      0.0000
   0  11   8     17.3826      0.3250    -17.8116      0.0000
   1  11   8     16.1323      0.3160    -15.6047      0.0000
   2  11   8     11.8785      0.3557    -10.9858      0.0000
   3  11   8     10.0757      0.3829     -9.7642      0.0000
   4  11   8     13.7345      0.3311    -13.1311      0.0000
   5  11   8     16.1069      0.3137    -15.8942      0.0000
   6  11   8      8.5217      0.4635     -9.0521      0.0000
   7  11   8      0.4976      1.2995     -0.3243      0.0000
   8  11   8      2.9543      0.9017     -3.3644      0.0000
  -2  12   8      9.1971      0.5094     -9.6007      0.0000
  -1  12   8     11.8510      0.4147    -12.0208      0.0000
   0  12   8     15.2723      0.3549    -15.4431      0.0000
   1  12   8     12.7173      0.3900    -12.1885      0.0000
   2  12   8     12.4327      0.3842    -12.3098      0.0000
   3  12   8      7.7178      0.5118     -7.3129      0.0000
   4  12   8      0.4598      1.2870      0.3121      0.0000
   5  12   8      0.0000      1.2743     -0.6376      0.0000
   6  12   8      2.8680      0.9128     -3.6343      0.0000
   7  12   8      7.1086      0.5815     -6.0414      0.0000
   8  12   8      0.0000      1.4075      0.5160      0.0000
   1  13   8      2.5669      1.1272     -2.9071      0.0000
   2  13   8      0.0000      1.4190      1.0612      0.0000
   3  13   8      1.7248      1.4075     -1.6447      0.0000
   4  13   8      1.6820      1.3842      0.9779      0.0000
   5  13   8      0.7574      1.3959     -0.5993      0.0000
   6  13   8      4.4190      0.7067      4.5614      0.0000
   7  13   8      5.8243      0.5914      5.5489      0.0000
   5  14   8      9.2384      0.5866      8.8894      0.0000
   6  14   8     11.8308      0.4620     10.9317      0.0000
  -5  -8   9      2.9506      1.6188      2.4273      0.0000
  -4  -8   9      4.9649      0.9805      4.8955      0.0000
  -3  -8   9      2.9980      1.4554      3.3647      0.0000
  -2  -8   9      1.6843      1.7191     -1.4719      0.0000
  -5  -7   9      2.3878      1.7191     -0.6147      0.0000
  -4  -7   9      0.0000      1.6615      0.4536      0.0000
  -3  -7   9      1.4376      1.6517      1.5700      0.0000
  -2  -7   9      2.3101      1.6418     -2.3258      0.0000
  -1  -7   9      1.8349      1.6418     -2.2367      0.0000
   0  -7   9      3.6617      1.0912     -3.7444      0.0000
   1  -7   9      6.3271      0.7186     -6.2154      0.0000
   2  -7   9      4.9150      0.9251     -5.5988      0.0000
  -5  -6   9      2.1109      1.6219     -1.5290      0.0000
  -4  -6   9      0.9391      1.5916      0.5302      0.0000
  -3  -6   9      3.5039      1.0486     -3.3917      0.0000
  -2  -6   9      7.7280      0.6775     -8.1459      0.0000
  -1  -6   9      4.6244      0.5548     -4.2124      0.0000
   0  -6   9      3.8814      0.6568     -3.7836      0.0000
   1  -6   9      9.5734      0.5757     -9.2411      0.0000
   2  -6   9      7.7602      0.6096     -7.5623      0.0000
   3  -6   9      5.5948      0.7881     -5.0671      0.0000
   4  -6   9      2.5643      1.6657     -2.7660      0.0000
  -5  -5   9     10.0542      0.5664    -10.0972      0.0000
  -4  -5   9      6.9663      0.8010     -7.0151      0.0000
  -3  -5   9      8.1296      0.4243     -7.5951      0.0000
  -2  -5   9      9.9197      0.3597    -10.2386      0.0000
  -1  -5   9      4.4838      0.5201     -4.3738      0.0000
   0  -5   9      2.7908      0.7913     -2.6461      0.0000
   1  -5   9      4.6587      0.7591     -4.4191      0.0000
   2  -5   9      2.7010      1.2923     -3.6109      0.0000
   3  -5   9      4.3946      0.6132     -4.4054      0.0000
   4  -5   9      1.9741      1.6418     -1.8553      0.0000
   5  -5   9      2.6453      1.5626      2.4835      0.0000
   6  -5   9      3.8686      1.2228      2.7685      0.0000
  -6  -4   9      9.3488      0.3713     -9.0153      0.0000
  -5  -4   9      9.2204      0.3622     -8.7220      0.0000
  -4  -4   9      5.5043      0.4211     -5.6026      0.0000
  -3  -4   9      7.3783      0.4227     -7.2682      0.0000
  -2  -4   9     11.7579      0.3005    -11.9234      0.0000
  -1  -4   9      3.2256      0.6177     -2.0501      0.0000
   0  -4   9      4.7520      0.4594      4.0797      0.0000
   1  -4   9      0.3842      1.1684      1.2008      0.0000
   2  -4   9      1.9010      1.0726      1.4915      0.0000
   3  -4   9      0.0000      1.2303     -0.7005      0.0000
   4  -4   9      1.7858      1.2946      1.0461      0.0000
   5  -4   9      7.0696      0.6237      6.9898      0.0000
   6  -4   9      7.5825      0.6299      7.1217      0.0000
  -7  -3   9      8.2324      0.5077     -8.1467      0.0000
  -6  -3   9      6.7818      0.6332     -6.8486      0.0000
  -5  -3   9      4.0060      0.5090     -3.7554      0.0000
  -4  -3   9      3.3068      0.5813     -3.1906      0.0000
  -3  -3   9      0.9190      1.1170      0.0310      0.0000
  -2  -3   9      1.7276      1.0045      0.9097      0.0000
  -1  -3   9      6.0833      0.3535      5.2948      0.0000
   0  -3   9      8.1640      0.3592      7.6467      0.0000
   1  -3   9      6.5074      0.2845      6.5195      0.0000
   2  -3   9      5.4303      0.3986      5.2583      0.0000
   3  -3   9      7.4594      0.4068      7.2699      0.0000
   4  -3   9      9.3547      0.3691      9.4416      0.0000
   5  -3   9     10.4523      0.5009     10.9676      0.0000
   6  -3   9      7.0762      0.5971      7.1116      0.0000
  -7  -2   9      2.1883      1.2173     -2.3724      0.0000
  -6  -2   9      3.3906      0.7721     -3.5215      0.0000
  -5  -2   9      4.6331      0.4199      4.8354      0.0000
  -4  -2   9      5.9992      0.3459      5.3689      0.0000
  -3  -2   9      7.0407      0.3817      6.6465      0.0000
  -2  -2   9      4.8905      0.3808      4.4214      0.0000
  -1  -2   9      9.9700      0.2951      9.9313      0.0000
   0  -2   9     16.2815      0.2360     16.6271      0.0000
   1  -2   9     18.0452      0.1723     19.1052      0.0000
   2  -2   9     13.9696      0.6263     14.0219      0.0000
   3  -2   9      7.4261      0.3696      7.0228      0.0000
   4  -2   9     12.2685      0.2838     11.9495      0.0000
   5  -2   9     10.4143      0.3287     10.6104      0.0000
   6  -2   9      2.2594      0.9617     -1.4645      0.0000
  -8  -1   9      4.3285      0.7427      4.8060      0.0000
  -7  -1   9      7.3905      0.5593      7.5790      0.0000
  -6  -1   9      6.1999      0.5408      6.4139      0.0000
  -4  -1   9      3.3175      0.4925      2.9410      0.0000
  -3  -1   9      7.9342      0.3214      7.9602      0.0000
  -2  -1   9     15.7496      0.2213     16.2709      0.0000
  -1  -1   9     12.2647      0.1907     12.7638      0.0000
   0  -1   9     15.6822      0.1742     15.3649      0.0000
   1  -1   9     15.4688      0.5714     15.9303      0.0000
   2  -1   9     16.3311      0.3529     16.6055      0.0000
   3  -1   9      6.5661      0.3313      6.8566      0.0000
   4  -1   9      6.9195      0.3777     -6.9050      0.0000
   5  -1   9      0.0000      1.1170     -0.3280      0.0000
   6  -1   9      0.0000      1.1630      0.0756      0.0000
   7  -1   9      2.7944      1.1341     -3.2688      0.0000
  -8   0   9      9.5490      0.4906      9.2636      0.0000
  -7   0   9     13.4489      0.3859     12.8899      0.0000
  -6   0   9     11.4600      0.3927     11.4292      0.0000
  -5   0   9     16.4504      0.3043     17.9893      0.0000
  -4   0   9      9.4388      0.3649     10.3498      0.0000
  -3   0   9      1.3547      0.9829      1.9170      0.0000
  -2   0   9      8.3259      0.2906      8.6762      0.0000
  -1   0   9     11.5829      0.1908     12.0456      0.0000
   0   0   9     16.0910      0.2129     16.3779      0.0000
   1   0   9      5.6427      0.2398      5.1276      0.0000
   2   0   9     17.6109      0.2809    -17.5860      0.0000
   3   0   9      8.9279      0.2840     -8.9430      0.0000
   4   0   9      4.9588      0.3652     -4.4374      0.0000
   5   0   9      2.7045      0.6262     -2.9559      0.0000
   6   0   9      2.1844      0.8226     -1.6700      0.0000
   7   0   9      5.3676      0.5990     -5.7670      0.0000
  -8   1   9      5.9144      0.5513      5.7977      0.0000
  -7   1   9      9.3557      0.4271      9.5563      0.0000
  -6   1   9     12.9303      0.3552     13.3905      0.0000
  -5   1   9     13.2809      0.3354     13.7864      0.0000
  -4   1   9      7.2908      0.4410      7.1218      0.0000
  -3   1   9      9.4607      0.3398      9.6427      0.0000
  -2   1   9      2.6088      0.3887      2.3736      0.0000
  -1   1   9     13.0955      0.3253    -13.4793      0.0000
   0   1   9     15.5705      0.3053    -15.3132      0.0000
   1   1   9      4.2333      0.2657     -4.0796      0.0000
   2   1   9      7.8507      0.2353     -7.7033      0.0000
   3   1   9      7.5041      0.3311     -8.1718      0.0000
   4   1   9     10.2414      0.4283     -9.9917      0.0000
   5   1   9     14.9365      0.5458    -15.1039      0.0000
   6   1   9     18.0098      0.4565    -18.1602      0.0000
   7   1   9     11.8113      0.3850    -12.2497      0.0000
   8   1   9      6.1461      0.5455     -5.7265      0.0000
  -8   2   9      0.0000      1.3365      1.4040      0.0000
  -7   2   9      4.1520      0.6194      3.9604      0.0000
  -6   2   9      5.3527      0.4977      5.7890      0.0000
  -5   2   9      9.3219      0.3892      9.6356      0.0000
  -4   2   9      5.8714      0.5006     -6.4960      0.0000
  -3   2   9      7.5260      0.4028     -7.6535      0.0000
  -2   2   9     13.1833      0.2735    -13.5932      0.0000
  -1   2   9     24.6355      0.1683    -24.9472      0.0000
   0   2   9     14.7540      0.2330    -14.6713      0.0000
   1   2   9      1.4911      0.6457      1.4700      0.0000
   2   2   9      4.2520      0.2629     -4.2776      0.0000
   3   2   9     10.5585      0.2446    -10.9068      0.0000
   4   2   9     21.8057      0.1981    -20.7237      0.0000
   5   2   9     16.7535      0.5236    -16.5905      0.0000
   6   2   9     15.0908      0.2376    -14.6235      0.0000
   7   2   9     18.9398      0.3201    -19.2013      0.0000
   8   2   9      7.3432      0.5441     -7.2550      0.0000
   9   2   9      4.4501      0.7224      3.4423      0.0000
  -8   3   9      3.0794      0.8799     -3.2017      0.0000
  -7   3   9      0.0000      1.2743     -1.2716      0.0000
  -6   3   9      4.3284      0.5730     -4.9901      0.0000
  -5   3   9      5.9936      0.4904     -6.0342      0.0000
  -4   3   9     19.5619      0.2794    -20.5279      0.0000
  -3   3   9     16.1282      0.3602    -16.4367      0.0000
  -2   3   9      4.1536      0.4312     -4.4530      0.0000
  -1   3   9      9.8576      0.2222    -10.0897      0.0000
   0   3   9     26.1157      0.1759    -26.0675      0.0000
   1   3   9     24.5554      0.1880    -24.7089      0.0000
   2   3   9     11.9930      0.1979    -11.4652      0.0000
   3   3   9      2.4266      0.7382      1.9508      0.0000
   4   3   9      5.0118      0.3222     -4.1810      0.0000
   5   3   9     14.9073      0.5900    -14.8678      0.0000
   6   3   9      1.8678      1.1311     -2.7284      0.0000
   7   3   9      0.5695      1.2615     -0.7031      0.0000
   8   3   9      4.9798      0.5810     -4.0738      0.0000
   9   3   9      4.6674      0.6691      4.5947      0.0000
  -8   4   9      5.7567      0.5665     -5.7503      0.0000
  -7   4   9      4.3137      0.6282     -4.7253      0.0000
  -6   4   9     16.0886      0.3169    -16.4512      0.0000
  -5   4   9     15.0780      0.3046    -15.6141      0.0000
  -4   4   9     10.0588      0.3561    -10.3239      0.0000
  -3   4   9      0.5265      0.9017     -0.7048      0.0000
  -2   4   9      4.1869      0.3169     -4.1523      0.0000
  -1   4   9     19.7850      0.1739    -19.1456      0.0000
   0   4   9     23.5591      0.1696    -22.3899      0.0000
   1   4   9     27.9249      0.1662    -28.1791      0.0000
   2   4   9     19.4587      0.1677    -19.8273      0.0000
   3   4   9      3.1275      0.5580      2.1536      0.0000
   4   4   9     14.7015      0.2905     14.4343      0.0000
   5   4   9     15.2155      0.2988     14.1333      0.0000
   6   4   9      7.9259      0.4056      8.1200      0.0000
   7   4   9     10.3242      0.3648     11.2411      0.0000
   8   4   9      6.9275      0.5105      7.4774      0.0000
   9   4   9      7.4512      0.5301      6.8204      0.0000
  10   4   9      6.3752      0.5619      7.1856      0.0000
  -7   5   9      3.2234      0.8406     -3.0731      0.0000
  -6   5   9      3.5168      0.7183     -3.2899      0.0000
  -5   5   9     11.2165      0.3480    -11.2257      0.0000
  -4   5   9     12.7615      0.3131    -12.6353      0.0000
  -3   5   9     11.4319      0.5765    -10.9819      0.0000
  -2   5   9      4.0864      0.3297      4.1170      0.0000
  -1   5   9      7.5784      0.2635     -7.2039      0.0000
   0   5   9     10.2259      0.2142    -10.8915      0.0000
   1   5   9      0.5804      0.8491     -0.2837      0.0000
   2   5   9      0.2017      0.8465     -0.5167      0.0000
   3   5   9     11.6211      0.3043     11.5463      0.0000
   4   5   9     10.9079      0.3200     11.9691      0.0000
   5   5   9     15.9439      0.2909     15.8985      0.0000
   6   5   9     20.3837      0.2884     20.6317      0.0000
   7   5   9     15.4028      0.3220     15.1069      0.0000
   8   5   9     11.6835      0.3774     11.5104      0.0000
   9   5   9     10.3356      0.4355      9.8035      0.0000
  10   5   9     11.5175      0.4506     11.7918      0.0000
  -7   6   9      2.7618      0.9978     -2.2122      0.0000
  -6   6   9      0.7238      1.2743      0.7828      0.0000
  -5   6   9     12.9017      0.3382    -12.0359      0.0000
  -4   6   9     10.1581      0.2541     -9.6345      0.0000
  -3   6   9      6.9903      0.6209     -6.5165      0.0000
  -2   6   9      9.1493      0.2427      8.3820      0.0000
  -1   6   9     18.1240      0.1827     17.8886      0.0000
   0   6   9      5.9583      0.3156      5.9444      0.0000
   1   6   9     18.0230      0.3147     18.9462      0.0000
   2   6   9     22.7743      0.3227     23.3998      0.0000
   3   6   9     20.0279      0.2614     20.3689      0.0000
   4   6   9     17.0955      0.2767     17.2890      0.0000
   5   6   9      9.7866      0.3567      9.1055      0.0000
   6   6   9     13.9437      0.3195     14.4878      0.0000
   7   6   9     14.0135      0.4424     13.9214      0.0000
   8   6   9     11.0518      0.4031     10.5131      0.0000
   9   6   9     10.3776      0.3142      9.7643      0.0000
  10   6   9      2.9843      0.7281      3.3890      0.0000
  11   6   9      2.0007      1.6017     -1.4560      0.0000
  -6   7   9      0.0000      1.2995      0.5235      0.0000
  -5   7   9      1.1094      1.2615      0.4797      0.0000
  -4   7   9      3.1371      0.5073      3.1300      0.0000
  -3   7   9      8.0687      0.2837      7.7968      0.0000
  -2   7   9     14.2050      0.2781     14.1699      0.0000
  -1   7   9     24.0174      0.4924     24.2638      0.0000
   0   7   9     16.8586      0.5530     16.8539      0.0000
   1   7   9     13.7443      0.1917     14.2722      0.0000
   2   7   9     22.6370      0.7629     22.2803      0.0000
   3   7   9     19.9202      0.2628     19.9906      0.0000
   4   7   9     15.5922      0.2857     15.6387      0.0000
   5   7   9      8.8013      0.3914      7.7777      0.0000
   6   7   9     12.9081      0.2196     13.4027      0.0000
   7   7   9     11.3198      0.3672     11.4063      0.0000
   8   7   9      1.8914      0.8392     -1.5416      0.0000
   9   7   9     11.5520      0.6142    -12.0451      0.0000
  10   7   9     11.3878      0.3135    -11.4044      0.0000
  11   7   9      7.3902      0.5655     -7.1312      0.0000
  -6   8   9      5.5143      0.5913      4.6081      0.0000
  -5   8   9      7.2301      0.3766      7.2091      0.0000
  -4   8   9     17.4801      0.5242     17.4814      0.0000
  -3   8   9     21.1013      0.6170     20.8638      0.0000
  -2   8   9     17.9493      0.2840     18.2988      0.0000
  -1   8   9     10.9369      0.2625     11.0882      0.0000
   0   8   9      4.6462      0.3905      4.2642      0.0000
   1   8   9      6.9794      0.3093      6.8327      0.0000
   2   8   9     13.6843      0.2920     13.1412      0.0000
   3   8   9      7.8307      0.3988      7.2673      0.0000
   4   8   9      7.0822      0.4215      7.1950      0.0000
   5   8   9      2.4041      0.8023     -2.4701      0.0000
   6   8   9      1.6376      1.1954     -1.2760      0.0000
   7   8   9      3.6734      0.4360     -4.1329      0.0000
   8   8   9     11.4488      0.2586    -11.5498      0.0000
   9   8   9     11.6978      0.4594    -11.7501      0.0000
  10   8   9      9.7921      0.3342    -10.0408      0.0000
  11   8   9      8.5114      0.6151     -8.5365      0.0000
  -5   9   9      9.1046      0.3599      8.9019      0.0000
  -4   9   9      9.6627      0.3072     10.0427      0.0000
  -3   9   9      8.5023      0.4078      8.5516      0.0000
  -2   9   9     12.4929      0.2391     12.1747      0.0000
  -1   9   9     11.3931      0.3588     10.8824      0.0000
   0   9   9      5.5322      0.4400      4.5008      0.0000
   1   9   9      3.6205      0.5835     -4.0423      0.0000
   2   9   9      0.6731      1.1539     -0.1698      0.0000
   3   9   9     10.1583      0.3481     -9.7588      0.0000
   4   9   9     12.5294      0.3226    -13.1921      0.0000
   5   9   9     18.2205      0.2899    -18.2404      0.0000
   6   9   9     15.0023      0.3092    -14.6899      0.0000
   7   9   9      2.9804      0.7705     -3.0927      0.0000
   8   9   9      7.3998      0.5027     -7.5056      0.0000
   9   9   9     13.1923      0.4665    -13.3713      0.0000
  10   9   9      9.1130      0.3530     -9.3801      0.0000
  -5  10   9      0.6245      1.5607     -1.1617      0.0000
  -4  10   9      3.0181      1.0044      3.3257      0.0000
  -3  10   9      0.0000      1.3842      0.8029      0.0000
  -2  10   9      4.3022      0.6405      4.0223      0.0000
  -1  10   9      1.2826      1.2743     -1.0874      0.0000
   0  10   9      5.1048      0.5128     -4.7759      0.0000
   1  10   9      7.1917      0.4598     -7.1873      0.0000
   2  10   9      8.1765      0.4157     -7.8371      0.0000
   3  10   9     13.9750      0.3188    -13.5992      0.0000
   4  10   9     17.9262      0.2998    -18.7442      0.0000
   5  10   9     18.2225      0.2999    -18.2631      0.0000
   6  10   9     16.1938      0.3205    -15.9533      0.0000
   7  10   9      9.0961      0.4342     -9.1139      0.0000
   8  10   9      3.3426      0.7969     -2.8560      0.0000
   9  10   9      6.7770      0.5760     -7.0482      0.0000
  10  10   9      8.2695      0.5498     -8.0614      0.0000
  -3  11   9      5.8493      0.5967     -5.8412      0.0000
  -2  11   9     10.9746      0.4352    -10.3041      0.0000
  -1  11   9      9.2704      0.4706     -8.6181      0.0000
   0  11   9     13.0164      0.3670    -12.4251      0.0000
   1  11   9      9.5187      0.4149     -9.2656      0.0000
   2  11   9      7.9897      0.4599     -7.7073      0.0000
   3  11   9     12.8716      0.3461    -12.2080      0.0000
   4  11   9     12.1224      0.3599    -12.1703      0.0000
   5  11   9     12.7686      0.3669    -11.6724      0.0000
   6  11   9      4.6725      0.5898     -5.1518      0.0000
   7  11   9      4.3280      0.6579     -4.9144      0.0000
   8  11   9      4.8242      0.6283     -5.0667      0.0000
   9  11   9      6.1782      0.5798     -5.9612      0.0000
  -1  12   9      7.9654      0.5478     -7.6822      0.0000
   0  12   9      9.4317      0.4918     -9.5532      0.0000
   1  12   9     12.9440      0.3903    -13.1589      0.0000
   2  12   9      7.5026      0.5203     -7.1573      0.0000
   3  12   9      7.2528      0.5319     -6.9400      0.0000
   4  12   9      2.5106      1.0427     -2.7138      0.0000
   5  12   9      4.3827      0.6392     -4.1690      0.0000
   6  12   9      2.1616      1.2111     -2.0211      0.0000
   7  12   9      0.0000      1.3959      0.3272      0.0000
   8  12   9      1.2298      1.4529      1.9209      0.0000
   2  13   9      0.0000      1.4304     -1.4188      0.0000
   3  13   9      2.4577      1.1212     -1.4956      0.0000
   4  13   9      2.0735      1.3954      1.8954      0.0000
   5  13   9      1.7488      1.4190      1.2437      0.0000
   6  13   9      0.7249      1.4304      1.7069      0.0000
   7  13   9      8.2408      0.5852      8.4325      0.0000
   8  13   9     13.0411      0.4543     12.6611      0.0000
  -5  -7  10      1.5891      1.8466      0.5666      0.0000
  -4  -7  10      2.3900      1.8111      2.3890      0.0000
  -3  -7  10      2.9566      1.5223      2.7839      0.0000
  -5  -6  10      1.5467      1.7472     -0.4456      0.0000
  -4  -6  10      0.0000      1.6809     -0.7978      0.0000
  -3  -6  10      0.0000      1.6615     -0.6336      0.0000
  -2  -6  10      6.4285      0.7002     -5.9239      0.0000
  -1  -6  10     10.4982      0.5862     -9.8713      0.0000
   0  -6  10      6.1829      0.7205     -6.1556      0.0000
   1  -6  10      5.6320      0.7910     -5.7913      0.0000
   2  -6  10      5.4140      0.8483     -5.6746      0.0000
  -5  -5  10      6.7630      0.6723     -6.5739      0.0000
  -4  -5  10      8.8695      0.6680     -7.6414      0.0000
  -3  -5  10      4.3785      0.8811     -3.2911      0.0000
  -2  -5  10      4.3106      0.8737     -4.6469      0.0000
  -1  -5  10      8.3687      0.4636     -8.5279      0.0000
   0  -5  10      3.6793      0.8613     -3.6324      0.0000
   1  -5  10      2.6330      1.3954     -2.7082      0.0000
   2  -5  10      4.4173      0.9046     -4.0713      0.0000
   3  -5  10      2.2181      1.6809      0.4044      0.0000
   4  -5  10      3.1191      1.3694      1.7412      0.0000
  -5  -4  10     12.3771      0.5084    -11.3269      0.0000
  -4  -4  10      8.2515      0.6679     -8.0978      0.0000
  -3  -4  10      0.0000      1.2488     -0.2097      0.0000
  -2  -4  10      0.3161      1.2353     -0.9523      0.0000
  -1  -4  10      1.9792      1.0960     -2.0871      0.0000
   0  -4  10      3.5719      0.6497      2.9166      0.0000
   1  -4  10      3.8190      0.9020      2.8531      0.0000
   2  -4  10      0.5639      1.5185     -1.7133      0.0000
   3  -4  10      0.0000      1.3163     -0.3039      0.0000
   4  -4  10      4.8578      0.8414      5.3110      0.0000
   5  -4  10      9.8275      0.6496      9.9050      0.0000
   6  -4  10      9.6220      0.7064      9.4729      0.0000
  -5  -3  10      0.0000      1.2198     -1.0783      0.0000
  -4  -3  10      2.0586      1.0260     -2.6456      0.0000
  -3  -3  10      3.1725      0.6719      2.7774      0.0000
  -2  -3  10      3.9761      0.5420      3.5589      0.0000
  -1  -3  10      3.9194      0.5369      3.4124      0.0000
   0  -3  10      8.9204      0.3711      8.2483      0.0000
   1  -3  10      6.6381      0.5466      6.3462      0.0000
   2  -3  10      5.9644      0.4002      6.3800      0.0000
   3  -3  10      4.9968      0.4834      5.2091      0.0000
   4  -3  10      1.3728      1.2712      2.3262      0.0000
   5  -3  10      9.4559      0.5974      9.6128      0.0000
   6  -3  10     12.8533      0.5288     12.7217      0.0000
  -6  -2  10      1.0455      1.3724      0.8989      0.0000
  -5  -2  10      4.0432      0.5224      3.6570      0.0000
  -4  -2  10      7.2434      0.3673      6.7865      0.0000
  -3  -2  10      7.2847      0.4102      6.7792      0.0000
  -2  -2  10      6.8204      0.3835      6.9747      0.0000
  -1  -2  10      8.7558      0.3535      8.7124      0.0000
   0  -2  10     14.5080      0.3055     15.0142      0.0000
   1  -2  10     10.4197      0.3703     11.0025      0.0000
   2  -2  10      4.2081      0.4738      4.6761      0.0000
   3  -2  10      9.9730      0.3192      9.4960      0.0000
   4  -2  10      4.7738      0.4794      5.6260      0.0000
   5  -2  10      0.8068      1.2385      0.6437      0.0000
   6  -2  10      1.1560      1.5710      0.9031      0.0000
  -6  -1  10      6.3794      0.5040      6.3684      0.0000
  -5  -1  10      6.2454      0.4927      5.8810      0.0000
  -4  -1  10      9.4278      0.3155      9.6932      0.0000
  -3  -1  10      7.9881      0.3528      8.3145      0.0000
  -2  -1  10      5.9843      0.3485      7.0360      0.0000
  -1  -1  10      8.5386      0.4572      8.9228      0.0000
   0  -1  10     13.2459      0.2590     14.0698      0.0000
   1  -1  10     17.5717      0.1836     17.3184      0.0000
   2  -1  10      6.7903      0.3538      6.9618      0.0000
   3  -1  10      2.5444      0.7014     -2.9297      0.0000
   4  -1  10      4.0733      0.4976     -3.9283      0.0000
   5  -1  10      1.6595      1.1952     -1.9632      0.0000
   6  -1  10      2.3065      0.9547     -1.4651      0.0000
  -7   0  10      9.5389      0.5055      9.5684      0.0000
  -6   0  10      6.1883      0.5269      7.1771      0.0000
  -5   0  10      5.1132      0.5479      5.7181      0.0000
  -4   0  10      6.5626      0.5039      7.4615      0.0000
  -3   0  10      6.7197      0.3711      7.1257      0.0000
  -2   0  10      9.9757      0.2751     10.1633      0.0000
  -1   0  10      7.5031      0.5295      7.0499      0.0000
   0   0  10      0.0000      0.9106      0.5860      0.0000
   1   0  10      2.2989      0.5405      2.2758      0.0000
   2   0  10      3.1976      0.5416     -2.2299      0.0000
   3   0  10      6.7481      0.3982     -7.0099      0.0000
   4   0  10      7.4229      0.3730     -7.3434      0.0000
   5   0  10      2.7432      0.6984      2.2572      0.0000
   6   0  10      1.5551      1.1836      1.5292      0.0000
  -7   1  10      7.8257      0.5223      8.6546      0.0000
  -6   1  10      7.9947      0.4998      8.4670      0.0000
  -5   1  10      8.9786      0.4450      9.3345      0.0000
  -4   1  10      5.2838      0.5041      5.3958      0.0000
  -3   1  10      4.6614      0.5025     -5.5013      0.0000
  -2   1  10      0.0000      1.1397      0.1016      0.0000
  -1   1  10      5.7189      0.2434      5.4104      0.0000
   0   1  10     11.2120      0.1957    -10.8882      0.0000
   1   1  10     10.6207      0.2023    -11.3102      0.0000
   2   1  10      7.4609      0.3284     -6.7655      0.0000
   3   1  10      4.3838      0.4162     -4.5984      0.0000
   4   1  10     10.4430      0.2964     -9.9983      0.0000
   5   1  10     18.4425      0.7297    -18.7136      0.0000
   6   1  10      8.4890      0.3643     -7.8745      0.0000
   7   1  10      5.4211      0.5930     -5.8058      0.0000
  -7   2  10      7.8714      0.5076      8.1416      0.0000
  -6   2  10      1.7798      1.3243      1.9399      0.0000
  -5   2  10      1.4631      1.2615      1.0185      0.0000
  -4   2  10      0.4416      1.2222      0.0800      0.0000
  -3   2  10      8.3777      0.3947     -9.2618      0.0000
  -2   2  10     14.4515      0.2987    -15.1312      0.0000
  -1   2  10      9.4596      0.2865     -9.8195      0.0000
   0   2  10      5.0642      0.3014     -4.7007      0.0000
   1   2  10      3.6360      0.3286     -3.7200      0.0000
   2   2  10      9.7409      0.2759     -9.2018      0.0000
   3   2  10     19.7089      0.4020    -20.0125      0.0000
   4   2  10     17.3638      0.2213    -17.3404      0.0000
   5   2  10     19.9440      0.2263    -19.9840      0.0000
   6   2  10     17.8840      0.2415    -17.4353      0.0000
   7   2  10      2.7054      1.0525     -3.2999      0.0000
   8   2  10      1.6307      1.4529      0.8682      0.0000
  -7   3  10      2.0926      1.2510      1.0551      0.0000
  -6   3  10      0.7670      1.2743     -1.2939      0.0000
  -5   3  10      6.5669      0.4966     -6.8825      0.0000
  -4   3  10     13.6185      0.3305    -14.1042      0.0000
  -3   3  10     19.3104      0.2830    -20.0789      0.0000
  -2   3  10      5.6509      0.4998     -5.2710      0.0000
  -1   3  10      9.3487      0.2579     -9.5531      0.0000
   0   3  10     16.4706      0.1882    -16.8877      0.0000
   1   3  10     13.0300      0.2056    -13.4348      0.0000
   2   3  10     11.7038      0.3100    -11.6423      0.0000
   3   3  10      9.5364      0.3612     -9.6733      0.0000
   4   3  10      7.4016      0.4344     -7.4172      0.0000
   5   3  10      4.7488      0.5029     -5.7065      0.0000
   6   3  10      5.4418      0.5233     -5.2165      0.0000
   7   3  10      0.0000      1.3365     -1.8393      0.0000
   8   3  10      3.7014      0.8438      4.5659      0.0000
  -7   4  10      7.9730      0.5069     -8.1124      0.0000
  -6   4  10      4.3680      0.6204     -4.3234      0.0000
  -5   4  10     10.2963      0.3792    -10.2481      0.0000
  -4   4  10      9.4388      0.3893     -9.1013      0.0000
  -3   4  10     18.1223      0.2914    -18.1833      0.0000
  -2   4  10     10.5302      0.4122    -10.0375      0.0000
  -1   4  10     11.7027      0.2218    -11.8359      0.0000
   0   4  10     26.5671      0.3172    -26.8347      0.0000
   1   4  10     13.6262      0.2157    -14.3976      0.0000
   2   4  10      1.7925      0.9993      1.9622      0.0000
   3   4  10      9.3916      0.3472      8.7383      0.0000
   4   4  10     13.5358      0.3156     13.6042      0.0000
   5   4  10      8.8499      0.3944      9.1763      0.0000
   6   4  10      9.4231      0.3997      9.6214      0.0000
   7   4  10      7.8415      0.4744      8.0150      0.0000
   8   4  10      2.7566      0.9830      3.9674      0.0000
   9   4  10      7.9696      0.5532      7.6156      0.0000
  -6   5  10      4.6041      0.6185     -3.7350      0.0000
  -5   5  10      7.0456      0.4889     -7.0545      0.0000
  -4   5  10      8.4182      0.4037     -8.6311      0.0000
  -3   5  10     12.6806      0.4382    -12.5533      0.0000
  -2   5  10      6.9887      0.3159     -6.5222      0.0000
  -1   5  10      4.5297      0.3262      3.9117      0.0000
   0   5  10      3.1975      0.4112     -3.8508      0.0000
   1   5  10      7.1037      0.2876     -7.0571      0.0000
   2   5  10      6.8517      0.4223      7.3532      0.0000
   3   5  10     20.1910      0.2730     20.0040      0.0000
   4   5  10     22.5423      0.2750     23.2537      0.0000
   5   5  10     14.0573      0.3136     14.5706      0.0000
   6   5  10     10.9334      0.3697     10.9668      0.0000
   7   5  10     13.3556      0.3576     13.5226      0.0000
   8   5  10     10.8449      0.4150     11.1442      0.0000
   9   5  10      7.3092      0.5907      6.7770      0.0000
  -6   6  10      1.0444      1.3486      0.6872      0.0000
  -5   6  10      4.3948      0.6270     -4.5990      0.0000
  -4   6  10      4.4653      0.5554     -4.7183      0.0000
  -3   6  10      0.0000      0.9878      0.0382      0.0000
  -2   6  10      6.5797      0.3258      6.5593      0.0000
  -1   6  10     16.0436      0.1983     16.1031      0.0000
   0   6  10     18.0777      0.3188     18.1389      0.0000
   1   6  10     18.0882      0.1819     18.9058      0.0000
   2   6  10     15.4665      0.2821     15.8424      0.0000
   3   6  10      9.9592      0.3459      9.4252      0.0000
   4   6  10     12.7536      0.3205     12.6822      0.0000
   5   6  10      8.0107      0.4243      8.0408      0.0000
   6   6  10     12.9793      0.3397     12.6884      0.0000
   7   6  10     12.8423      0.3541     12.6862      0.0000
   8   6  10      8.8162      0.4741      9.0025      0.0000
   9   6  10      3.5523      0.8533      3.3218      0.0000
  -6   7  10      7.5441      0.5479      6.8393      0.0000
  -5   7  10      5.4006      0.5613      4.6496      0.0000
  -4   7  10      1.5215      1.2743      1.8198      0.0000
  -3   7  10     10.1698      0.3703     10.1537      0.0000
  -2   7  10     17.2742      0.4746     16.9850      0.0000
  -1   7  10     21.3756      0.5576     21.7783      0.0000
   0   7  10     15.3324      0.2022     15.4304      0.0000
   1   7  10      7.2900      0.2936      6.8069      0.0000
   2   7  10     19.1450      0.2735     19.5636      0.0000
   3   7  10     15.3882      0.2895     15.3641      0.0000
   4   7  10     14.6813      0.3066     14.9479      0.0000
   5   7  10      2.8451      0.7749      2.6016      0.0000
   6   7  10      2.4925      0.8845     -3.0583      0.0000
   7   7  10      4.0754      0.6311      4.4202      0.0000
   8   7  10      0.0000      1.3119      0.1417      0.0000
   9   7  10      7.5912      0.4840     -7.6047      0.0000
  10   7  10      8.3463      0.4298     -8.2429      0.0000
  -5   8  10     13.9740      0.3714     12.8075      0.0000
  -4   8  10     14.7093      0.2450     14.9195      0.0000
  -3   8  10     12.3401      0.2513     13.0798      0.0000
  -2   8  10     11.0622      0.2616     10.6017      0.0000
  -1   8  10      2.6238      0.7439      2.3509      0.0000
   0   8  10      6.7005      0.3210      6.3715      0.0000
   1   8  10      2.9050      0.4792      2.9346      0.0000
   2   8  10     12.8544      0.2143     13.1374      0.0000
   3   8  10     11.1188      0.3428     11.0260      0.0000
   4   8  10      2.1912      0.9013      2.4770      0.0000
   5   8  10      1.0354      1.1817     -0.9425      0.0000
   6   8  10      8.3200      0.4306     -8.5077      0.0000
   7   8  10      7.4571      0.5112     -6.9447      0.0000
   8   8  10      4.3736      0.6721     -4.2190      0.0000
   9   8  10      9.7883      0.4786    -10.0254      0.0000
  10   8  10     11.2059      0.3447    -11.2448      0.0000
  -4   9  10     11.1884      0.6342     10.7825      0.0000
  -3   9  10      7.7377      0.3561      7.9046      0.0000
  -2   9  10      7.3697      0.3392      7.6682      0.0000
  -1   9  10      3.6471      0.4539      3.7356      0.0000
   0   9  10      2.6212      0.5760     -2.6911      0.0000
   1   9  10      7.7385      0.4451     -7.7254      0.0000
   2   9  10      5.5063      0.4587     -4.8876      0.0000
   3   9  10      2.1582      0.9576     -1.6953      0.0000
   4   9  10      6.3622      0.5125     -5.9511      0.0000
   5   9  10      9.2405      0.3926     -9.4030      0.0000
   6   9  10      9.8462      0.3872     -9.9961      0.0000
   7   9  10     10.6419      0.4014    -10.6678      0.0000
   8   9  10      8.7249      0.4790     -8.8532      0.0000
   9   9  10     10.5800      0.4645    -10.0268      0.0000
  10   9  10      7.3175      0.5586     -7.5688      0.0000
  -4  10  10      0.0000      1.4751      0.3113      0.0000
  -3  10  10      6.6302      0.5265      7.0764      0.0000
  -2  10  10      3.9395      0.7228      4.1786      0.0000
  -1  10  10      2.1707      1.1002      1.9611      0.0000
   0  10  10      7.3992      0.4842     -7.1483      0.0000
   1  10  10     16.4360      0.3186    -16.0703      0.0000
   2  10  10     12.1546      0.3476    -12.0600      0.0000
   3  10  10      8.5286      0.4308     -8.6972      0.0000
   4  10  10     10.5905      0.3816    -10.5855      0.0000
   5  10  10     15.5599      0.3306    -15.3520      0.0000
   6  10  10     14.7682      0.3452    -14.5204      0.0000
   7  10  10     10.7675      0.4052    -10.2059      0.0000
   8  10  10      5.9820      0.5374     -6.5631      0.0000
   9  10  10      9.1332      0.4978     -9.4348      0.0000
  -3  11  10      1.9637      1.5291     -2.1095      0.0000
  -2  11  10      7.6809      0.5680     -7.1574      0.0000
  -1  11  10      8.4499      0.5055     -7.7959      0.0000
   0  11  10      5.3462      0.5498     -5.0104      0.0000
   1  11  10      9.0499      0.4415     -9.2597      0.0000
   2  11  10     11.5434      0.3780    -11.6192      0.0000
   3  11  10     15.0126      0.3365    -14.1006      0.0000
   4  11  10     12.9035      0.3666    -12.5420      0.0000
   5  11  10     11.3849      0.3953    -11.4212      0.0000
   6  11  10      8.2965      0.4927     -8.0035      0.0000
   7  11  10      4.2286      0.7060     -4.2376      0.0000
   8  11  10      0.0000      1.4190     -0.5407      0.0000
   9  11  10      4.8288      0.7324     -5.4433      0.0000
   0  12  10      6.5348      0.5412     -6.3219      0.0000
   1  12  10     11.7625      0.4061    -10.9820      0.0000
   2  12  10     11.1175      0.4172    -10.4046      0.0000
   3  12  10     11.3312      0.4094    -10.3586      0.0000
   4  12  10      3.1964      0.8621     -3.3186      0.0000
   5  12  10      4.4404      0.6827      3.5572      0.0000
   6  12  10      0.7639      1.3959      1.6172      0.0000
   7  12  10      2.0350      1.4417     -0.6491      0.0000
   8  12  10      3.8620      0.8800      3.5653      0.0000
   4  13  10      3.2438      0.9486     -2.7608      0.0000
   5  13  10      3.1275      0.9986      3.2823      0.0000
  -5  -5  11      5.2429      0.9373     -4.9672      0.0000
  -4  -5  11      7.0908      0.7060     -6.1056      0.0000
  -3  -5  11      7.3928      0.6709     -5.8316      0.0000
  -2  -5  11      2.7866      1.4833     -2.0343      0.0000
  -1  -5  11      2.7994      1.4437     -3.5706      0.0000
   0  -5  11      4.5523      0.9181     -5.4678      0.0000
   1  -5  11      0.0000      1.6615     -1.3553      0.0000
  -5  -4  11      6.9179      0.6705     -6.4995      0.0000
  -4  -4  11      1.6563      1.6615     -0.9748      0.0000
  -3  -4  11      0.8856      1.6319      0.3915      0.0000
  -2  -4  11      3.0390      1.2241      2.2616      0.0000
  -1  -4  11      1.3715      1.5813     -1.6596      0.0000
   0  -4  11      2.0849      1.6118     -1.7325      0.0000
   1  -4  11      0.7184      1.6118      2.1951      0.0000
   2  -4  11      0.0000      1.6418      1.0708      0.0000
   3  -4  11      4.4247      0.9549      4.0491      0.0000
   4  -4  11      6.8045      0.7222      6.6257      0.0000
  -5  -3  11      0.0000      1.5916     -1.0743      0.0000
  -4  -3  11      0.0000      1.5710      0.7420      0.0000
  -3  -3  11      2.7587      0.8755      2.4269      0.0000
  -2  -3  11      6.4992      0.4239      6.7532      0.0000
  -1  -3  11      2.5029      0.9390      2.6748      0.0000
   0  -3  11      2.2156      1.4718      1.3093      0.0000
   1  -3  11      6.3494      0.6221      6.5582      0.0000
   2  -3  11      2.5793      1.3533      3.1630      0.0000
   3  -3  11      2.0919      1.6017      2.0983      0.0000
   4  -3  11      9.0877      0.6418      9.1403      0.0000
   5  -3  11     10.4432      0.6201     10.2865      0.0000
   6  -3  11      7.8593      0.6896      7.3825      0.0000
  -5  -2  11      4.3304      0.8485      4.2672      0.0000
  -4  -2  11      2.4667      0.8906      3.0733      0.0000
  -3  -2  11      4.2523      0.5408      3.7960      0.0000
  -2  -2  11      8.0003      0.4166      8.7193      0.0000
  -1  -2  11      4.6008      0.5006      4.8071      0.0000
   0  -2  11      3.9775      0.5589      4.6012      0.0000
   1  -2  11     11.6212      0.4624     11.4231      0.0000
   2  -2  11      8.5743      0.4014      9.0552      0.0000
   3  -2  11      3.1858      0.7348      2.3601      0.0000
   4  -2  11      0.0000      1.5397      0.0359      0.0000
   5  -2  11      4.6785      0.8737      4.3871      0.0000
   6  -2  11      5.2505      0.8485      5.8260      0.0000
  -5  -1  11      5.5669      0.5940      6.7790      0.0000
  -4  -1  11      6.0028      0.3986      6.7507      0.0000
  -3  -1  11      4.7367      0.4638      4.7599      0.0000
  -2  -1  11      9.3808      0.3388      9.7583      0.0000
  -1  -1  11     12.5390      0.3571     12.3975      0.0000
   0  -1  11      6.1082      0.3788      6.6654      0.0000
   1  -1  11      6.7516      0.5374      6.3474      0.0000
   2  -1  11      4.4183      0.4992      4.3868      0.0000
   3  -1  11      3.7738      0.5850      3.5091      0.0000
   4  -1  11      3.1637      0.7047     -2.5913      0.0000
   5  -1  11      8.9481      0.6057     -8.3142      0.0000
   6  -1  11      0.0000      1.6118      0.7135      0.0000
  -5   0  11      5.4727      0.5958      5.3980      0.0000
  -4   0  11      9.2188      0.4384      9.7820      0.0000
  -3   0  11     11.2603      0.3834     11.3780      0.0000
  -2   0  11      2.6578      0.6838      2.6951      0.0000
  -1   0  11      4.1185      0.4620      3.3475      0.0000
   0   0  11      5.2728      0.3906      5.5141      0.0000
   1   0  11      2.2480      0.8047      2.2579      0.0000
   2   0  11      4.3932      0.4613     -4.0329      0.0000
   3   0  11      7.1772      0.4271     -7.2506      0.0000
   4   0  11      0.2248      1.2550      0.1355      0.0000
   5   0  11      3.2373      0.7089     -3.1753      0.0000
   6   0  11      8.9339      0.6118     -8.4458      0.0000
  -6   1  11      7.9771      0.5585      8.0934      0.0000
  -5   1  11      4.4091      0.6667      3.9546      0.0000
  -4   1  11      1.6858      1.2995      1.4590      0.0000
  -3   1  11      5.2468      0.5252      4.8519      0.0000
  -2   1  11      3.7962      0.6291      3.4243      0.0000
  -1   1  11      4.4252      0.4209     -4.5523      0.0000
   0   1  11      9.6702      0.3092     -9.5707      0.0000
   1   1  11     11.2602      0.2786    -10.8767      0.0000
   2   1  11      7.4242      0.3625     -6.6727      0.0000
   3   1  11      8.2661      0.3400     -7.9944      0.0000
   4   1  11      9.2068      0.3506     -9.1381      0.0000
   5   1  11      7.4291      0.4349     -7.9065      0.0000
   6   1  11      9.2339      0.3939     -9.3248      0.0000
  -6   2  11      5.9877      0.5599      5.8086      0.0000
  -5   2  11      2.6586      0.9674     -3.2694      0.0000
  -4   2  11      6.3795      0.5543     -6.4725      0.0000
  -3   2  11      9.9776      0.3867    -10.4180      0.0000
  -2   2  11      6.8070      0.4723     -6.5785      0.0000
  -1   2  11      1.8845      1.0967     -1.1117      0.0000
   0   2  11      8.9858      0.2816     -8.5764      0.0000
   1   2  11     15.9869      0.2245    -16.3384      0.0000
   2   2  11     15.3345      0.2371    -15.1449      0.0000
   3   2  11     17.5377      0.5133    -17.9950      0.0000
   4   2  11     15.9494      0.3268    -15.9805      0.0000
   5   2  11     10.1320      0.3785    -10.4703      0.0000
   6   2  11      1.0303      1.2114     -1.7310      0.0000
  -6   3  11      0.0000      1.3724     -1.4471      0.0000
  -5   3  11      7.8895      0.4890     -8.6707      0.0000
  -4   3  11      9.8951      0.4084     -9.8886      0.0000
  -3   3  11     15.9484      0.3168    -16.1100      0.0000
  -2   3  11     17.7977      0.2968    -17.5358      0.0000
  -1   3  11      3.8459      0.4010     -3.7147      0.0000
   0   3  11      2.2390      0.9436     -2.3921      0.0000
   1   3  11     14.5535      0.3030    -15.4034      0.0000
   2   3  11     11.8068      0.3306    -12.2288      0.0000
   3   3  11      7.6923      0.4657     -7.9044      0.0000
   4   3  11      6.7062      0.5136     -6.9839      0.0000
   5   3  11      4.4779      0.5846     -4.4952      0.0000
   6   3  11      1.5484      1.3365     -1.2424      0.0000
   7   3  11      8.7732      0.5026      8.5382      0.0000
  -6   4  11      1.2442      1.3724     -1.2149      0.0000
  -5   4  11     11.2127      0.3973    -10.8282      0.0000
  -4   4  11     14.4157      0.3409    -13.8290      0.0000
  -3   4  11     15.0524      0.3295    -15.5311      0.0000
  -2   4  11     15.0928      0.3165    -15.6648      0.0000
  -1   4  11      5.2795      0.3225     -5.6096      0.0000
   0   4  11      0.5470      0.9761     -0.7560      0.0000
   1   4  11      0.0000      0.9703     -0.9722      0.0000
   2   4  11      0.0000      1.1539      0.4470      0.0000
   3   4  11      5.5525      0.4467      5.8792      0.0000
   4   4  11     10.0859      0.3780     10.5537      0.0000
   5   4  11      8.6022      0.4378      8.2023      0.0000
   6   4  11      4.7731      0.5773      4.9314      0.0000
   7   4  11      3.3494      0.8364      2.9168      0.0000
   8   4  11      7.8369      0.5626      7.5813      0.0000
  -6   5  11      1.7582      1.4190     -2.3250      0.0000
  -5   5  11      2.9790      0.8788     -3.2261      0.0000
  -4   5  11      6.8588      0.5156     -6.9528      0.0000
  -3   5  11      4.5932      0.5600     -6.0971      0.0000
  -2   5  11      7.7885      0.3168     -7.9616      0.0000
  -1   5  11      2.3565      0.6202      2.1177      0.0000
   0   5  11      1.8916      0.7295      2.5522      0.0000
   1   5  11      2.7884      0.5065      3.1707      0.0000
   2   5  11     16.7648      0.2877     17.2853      0.0000
   3   5  11     15.0579      0.3081     15.5331      0.0000
   4   5  11     15.3496      0.3142     15.4288      0.0000
   5   5  11      7.8344      0.4397      7.8769      0.0000
   6   5  11      4.2864      0.6215      4.8570      0.0000
   7   5  11     10.6680      0.4262     10.8416      0.0000
   8   5  11     12.3921      0.4188     11.9895      0.0000
  -5   6  11      6.8852      0.5670      5.9816      0.0000
  -4   6  11      1.4601      1.3119      1.0184      0.0000
  -3   6  11      0.0000      1.2222      1.1309      0.0000
  -2   6  11      4.7647      0.3681      5.1162      0.0000
  -1   6  11     12.0077      0.2298     12.3035      0.0000
   0   6  11     18.4618      0.3582     18.6680      0.0000
   1   6  11      4.8180      0.4433      4.9048      0.0000
   2   6  11      9.1929      0.3747      8.9393      0.0000
   3   6  11      9.5604      0.3747     10.2010      0.0000
   4   6  11     10.6035      0.3682      9.9487      0.0000
   5   6  11     13.8155      0.3358     13.8075      0.0000
   6   6  11      7.6699      0.4671      7.8834      0.0000
   7   6  11      7.4682      0.5104      7.4833      0.0000
   8   6  11      9.5489      0.4665      9.7774      0.0000
  -5   7  11      4.4890      0.6957      4.5919      0.0000
  -4   7  11      6.3621      0.5053      6.1632      0.0000
  -3   7  11      5.8104      0.3493      6.0999      0.0000
  -2   7  11     13.7290      0.2977     13.7796      0.0000
  -1   7  11     14.7318      0.6422     14.4987      0.0000
   0   7  11     15.7367      0.2889     15.6700      0.0000
   1   7  11      8.5209      0.2911      7.8591      0.0000
   2   7  11      7.6816      0.4185      7.8364      0.0000
   3   7  11     12.2647      0.3333     12.8796      0.0000
   4   7  11      8.3261      0.4192      7.9988      0.0000
   5   7  11      3.4896      0.7107      3.6916      0.0000
   6   7  11      0.3887      1.2743      0.3975      0.0000
   7   7  11      1.7472      1.3486     -1.5108      0.0000
   8   7  11      0.2111      1.3959      0.0519      0.0000
  -4   8  11      9.2494      0.4618      8.9375      0.0000
  -3   8  11      7.5732      0.3576      7.8361      0.0000
  -2   8  11      6.6305      0.3763      6.8239      0.0000
  -1   8  11      6.3534      0.3363      5.9648      0.0000
   0   8  11      7.6453      0.3122      7.4801      0.0000
   1   8  11      6.6524      0.3368      6.5878      0.0000
   2   8  11      9.9456      0.3879     10.1920      0.0000
   3   8  11     13.0786      0.3336     13.0166      0.0000
   4   8  11      3.0893      0.7433      2.6588      0.0000
   5   8  11      7.9762      0.4491     -7.3716      0.0000
   6   8  11     11.4551      0.3849    -11.4167      0.0000
   7   8  11      6.2970      0.5106     -6.7586      0.0000
   8   8  11      4.2772      0.7302     -4.6484      0.0000
  -3   9  11      5.5758      0.4076      5.2399      0.0000
  -2   9  11      3.1554      0.8151      3.1832      0.0000
  -1   9  11      1.3175      1.0762      0.9170      0.0000
   0   9  11      1.5381      1.0135      1.2881      0.0000
   1   9  11      1.0532      1.0385     -1.8215      0.0000
   2   9  11      7.4821      0.4542     -7.1746      0.0000
   3   9  11      2.8121      0.8329     -1.7666      0.0000
   4   9  11      1.3132      1.2615     -1.5648      0.0000
   5   9  11      6.3977      0.5456     -6.5065      0.0000
   6   9  11     12.9848      0.3643    -13.3173      0.0000
   7   9  11     16.8741      0.3511    -16.6635      0.0000
   8   9  11      9.1361      0.5027     -8.7891      0.0000
  -3  10  11      6.5374      0.5691      6.1178      0.0000
  -2  10  11      2.7674      0.7264      2.7887      0.0000
  -1  10  11      4.5799      0.6418     -4.6555      0.0000
   0  10  11     12.6748      0.3805    -12.0476      0.0000
   1  10  11     13.8956      0.3537    -13.3759      0.0000
   2  10  11     11.0297      0.3831    -10.9106      0.0000
   3  10  11      8.8121      0.4378     -9.0656      0.0000
   4  10  11      8.7541      0.4407     -8.5984      0.0000
   5  10  11     13.5872      0.3684    -13.0909      0.0000
   6  10  11     15.6864      0.3572    -15.2020      0.0000
   7  10  11     15.2130      0.3683    -15.1168      0.0000
   8  10  11      6.0554      0.5688     -6.3056      0.0000
  -2  11  11      2.7331      1.1931     -2.2782      0.0000
  -1  11  11      9.1778      0.5104     -8.0016      0.0000
   0  11  11      9.6111      0.4635     -8.6104      0.0000
   1  11  11     13.9193      0.3728    -13.7067      0.0000
   2  11  11     13.2544      0.3742    -13.0015      0.0000
   3  11  11     12.6091      0.3788    -12.6708      0.0000
   4  11  11     15.4108      0.3546    -14.2465      0.0000
   5  11  11      8.2112      0.5090     -8.0245      0.0000
   6  11  11      0.0000      1.3724     -1.8595      0.0000
   7  11  11      1.4023      1.4190     -0.8146      0.0000
   2  12  11     13.8732      0.3906    -12.7264      0.0000
   3  12  11      2.9033      0.9650     -3.0202      0.0000
   4  12  11      1.4388      1.4190      1.1237      0.0000
   5  12  11      2.8379      1.0196      2.8068      0.0000
  -5  -4  12      5.5945      0.9112     -4.9136      0.0000
  -4  -4  12      1.6318      1.7840     -1.6788      0.0000
  -3  -4  12      0.6864      1.7379      0.1322      0.0000
  -2  -4  12      1.3746      1.7379      0.5102      0.0000
  -1  -4  12      1.1382      1.7001      0.1843      0.0000
   0  -4  12      3.0770      1.3881     -2.7639      0.0000
  -5  -3  12      0.7560      1.7285      0.3436      0.0000
  -4  -3  12      5.2226      0.8354      4.7334      0.0000
  -3  -3  12      1.0980      1.6517      1.0457      0.0000
  -2  -3  12      0.0000      1.6219     -0.1248      0.0000
  -1  -3  12      3.5051      1.1138      3.6551      0.0000
   0  -3  12      0.4668      1.6118      0.3724      0.0000
   1  -3  12      2.3937      1.6500      1.4259      0.0000
   2  -3  12      7.8292      0.6218      7.9674      0.0000
   3  -3  12     10.0780      0.6380     10.2951      0.0000
   4  -3  12      6.9608      0.7258      6.8811      0.0000
  -4  -2  12      4.2419      0.9528      4.8290      0.0000
  -3  -2  12      5.2011      0.7594      5.3714      0.0000
  -2  -2  12      2.7458      1.3381      2.9992      0.0000
  -1  -2  12      7.4686      0.3998      7.1579      0.0000
   0  -2  12      6.6566      0.6279      6.0153      0.0000
   1  -2  12      6.0475      0.6759      5.6504      0.0000
   2  -2  12      5.8608      0.7053      5.9453      0.0000
   3  -2  12      2.9578      1.3354      3.3851      0.0000
   4  -2  12      6.4582      0.7254      6.4498      0.0000
   5  -2  12      4.4593      1.0402      4.4190      0.0000
   6  -2  12      0.0000      1.8378     -0.1179      0.0000
  -3  -1  12      7.1409      0.3904      7.4153      0.0000
  -2  -1  12      8.8795      0.3852      8.6065      0.0000
  -1  -1  12      8.2996      0.4010      8.0405      0.0000
   0  -1  12      4.0059      0.8713      4.2301      0.0000
   1  -1  12      4.6640      0.7779      4.4881      0.0000
   2  -1  12      4.9438      0.7618      5.2987      0.0000
   3  -1  12      3.1901      0.7923     -2.5688      0.0000
   4  -1  12      5.0263      0.8132     -4.9390      0.0000
   5  -1  12      0.0000      1.6615     -0.5159      0.0000
   6  -1  12      0.0000      1.7565     -0.5961      0.0000
  -4   0  12      8.9152      0.5100      8.6484      0.0000
  -3   0  12      5.4112      0.6026      5.1721      0.0000
  -2   0  12      5.9417      0.4017      6.1013      0.0000
  -1   0  12      5.0417      0.4475      5.0764      0.0000
   0   0  12      3.7798      0.8627     -3.2741      0.0000
   1   0  12      4.9473      0.6963     -5.2842      0.0000
   2   0  12      0.0000      1.2089      0.3032      0.0000
   3   0  12      2.6931      0.8400     -2.0951      0.0000
   4   0  12      6.3391      0.4402     -6.2885      0.0000
   5   0  12      8.0492      0.6847     -8.3796      0.0000
   6   0  12      6.2210      0.7235     -6.4312      0.0000
  -4   1  12      5.0827      0.6416      5.5099      0.0000
  -3   1  12      2.7684      0.9954     -1.8559      0.0000
  -2   1  12      6.8125      0.5528     -6.7177      0.0000
  -1   1  12      4.3217      0.6376     -4.5280      0.0000
   0   1  12      3.9070      0.7876     -3.1731      0.0000
   1   1  12     11.7905      0.2906    -11.3178      0.0000
   2   1  12      9.9093      0.3356     -9.6789      0.0000
   3   1  12      6.1078      0.3983     -5.6916      0.0000
   4   1  12      4.0581      0.5621     -4.4051      0.0000
   5   1  12      5.8816      0.6637     -6.4895      0.0000
   6   1  12     10.5427      0.5620    -10.4773      0.0000
  -4   2  12      5.9403      0.5489     -6.2090      0.0000
  -3   2  12      3.8236      0.7327     -3.7249      0.0000
  -2   2  12      3.4225      0.7783     -3.8534      0.0000
  -1   2  12     10.6527      0.3837    -10.8401      0.0000
   1   2  12     12.5643      0.3546    -13.1965      0.0000
   2   2  12     14.3059      0.2587    -15.0971      0.0000
   3   2  12      8.3521      0.3723     -8.7119      0.0000
   4   2  12      3.6615      0.5822     -4.2085      0.0000
   5   2  12      0.0000      1.2068     -0.4910      0.0000
   6   2  12      0.0000      1.5397     -1.2752      0.0000
  -5   3  12      3.9265      0.7837     -4.7055      0.0000
  -4   3  12     11.2920      0.4149    -11.7577      0.0000
  -3   3  12     10.6021      0.4115    -11.0231      0.0000
  -2   3  12      7.4078      0.4836     -8.1342      0.0000
  -1   3  12      3.1166      0.7810     -2.8251      0.0000
   0   3  12      2.9053      0.5809     -3.4662      0.0000
   1   3  12      8.0450      0.4567     -8.7954      0.0000
   2   3  12     10.9299      0.3824    -11.9520      0.0000
   3   3  12     11.0844      0.3895    -10.7853      0.0000
   4   3  12      3.4685      0.7812     -2.9952      0.0000
   5   3  12      1.8901      1.3842      2.3558      0.0000
   6   3  12      6.4600      0.5474      6.0210      0.0000
  -5   4  12      1.6872      1.4190     -2.5621      0.0000
  -4   4  12     12.8558      0.3894    -13.0776      0.0000
  -3   4  12     11.7595      0.3906    -11.7940      0.0000
  -2   4  12      7.0353      0.5288     -8.1276      0.0000
  -1   4  12      0.8143      1.2615      0.3878      0.0000
   0   4  12      9.2115      0.2981      9.1003      0.0000
   1   4  12      1.3849      1.2485     -1.0156      0.0000
   2   4  12      2.2933      1.0214     -2.5859      0.0000
   3   4  12      0.0000      1.2485      0.5990      0.0000
   4   4  12      2.1092      1.1541      2.1415      0.0000
   5   4  12      5.4736      0.5538      6.2223      0.0000
   6   4  12      4.9847      0.6357      4.7533      0.0000
  -4   5  12      3.5707      0.8103     -3.9101      0.0000
  -3   5  12      4.6522      0.6121     -4.8895      0.0000
  -2   5  12      2.2647      1.0951     -3.4486      0.0000
  -1   5  12      2.8914      0.5896     -2.0908      0.0000
   0   5  12      9.1265      0.2988      9.8265      0.0000
   1   5  12      8.2844      0.4213      8.8821      0.0000
   2   5  12      6.8122      0.4989      6.3308      0.0000
   3   5  12     11.7408      0.3638     11.5151      0.0000
   4   5  12      9.0082      0.4334      9.3116      0.0000
   5   5  12      6.7227      0.5397      6.7280      0.0000
   6   5  12      7.8013      0.5181      8.0870      0.0000
   7   5  12      7.4917      0.5763      8.0444      0.0000
  -4   6  12      4.1137      0.7369      3.9056      0.0000
  -3   6  12      0.0000      1.3243      0.1286      0.0000
  -2   6  12      0.0000      1.2743      0.7165      0.0000
  -1   6  12      3.2535      0.5290      3.1959      0.0000
   0   6  12     13.0177      0.3069     12.3504      0.0000
   1   6  12     10.7662      0.3626     11.2047      0.0000
   2   6  12      8.6064      0.4162      8.3053      0.0000
   3   6  12     10.9289      0.3740     11.6265      0.0000
   4   6  12     11.4905      0.3677     11.5111      0.0000
   5   6  12     10.0589      0.4155     10.3274      0.0000
   6   6  12      8.1243      0.4918      8.0544      0.0000
   7   6  12      8.7751      0.4972      9.2807      0.0000
  -4   7  12      4.4271      0.7262      5.0715      0.0000
  -3   7  12      6.2574      0.5211      6.6675      0.0000
  -2   7  12     12.7224      0.2640     12.2196      0.0000
  -1   7  12     12.3090      0.2624     11.8108      0.0000
   0   7  12     13.0910      0.2403     12.8462      0.0000
   1   7  12      9.3330      0.4478      9.1187      0.0000
   2   7  12      2.1566      1.0435      1.9170      0.0000
   3   7  12     10.2394      0.3857     10.7836      0.0000
   4   7  12     10.6389      0.3928     10.9385      0.0000
   5   7  12      6.4303      0.5642      6.1405      0.0000
   6   7  12      2.9048      0.9486     -3.1801      0.0000
   7   7  12      7.0296      0.5945     -6.5498      0.0000
  -3   8  12      8.2690      0.5165      8.0916      0.0000
  -2   8  12      8.7332      0.3432      8.9234      0.0000
  -1   8  12     11.5406      0.2756     11.1299      0.0000
   0   8  12      9.3082      0.4638      8.6353      0.0000
   1   8  12     11.3186      0.3733     11.3066      0.0000
   2   8  12      3.7465      0.6988      3.4838      0.0000
   3   8  12      0.9174      1.2615     -0.4657      0.0000
   4   8  12      3.1761      0.7953     -2.6861      0.0000
   5   8  12      6.5367      0.4918     -6.6443      0.0000
   6   8  12      6.2882      0.5332     -6.6025      0.0000
   7   8  12     11.6768      0.4366    -11.9723      0.0000
  -2   9  12      2.8827      0.7153      2.8346      0.0000
  -1   9  12      3.0659      0.6196      3.2740      0.0000
   0   9  12      0.0000      1.0915     -0.0873      0.0000
   1   9  12      4.0624      0.6896     -4.0911      0.0000
   2   9  12      4.2389      0.6393     -3.8943      0.0000
   3   9  12      4.5764      0.6021     -3.8880      0.0000
   4   9  12      6.7168      0.5539     -6.3673      0.0000
   5   9  12     10.8923      0.4090    -11.3552      0.0000
   6   9  12     11.8586      0.4105    -12.3656      0.0000
   7   9  12     11.9786      0.4294    -12.5790      0.0000
  -3  10  12      3.8127      0.9637     -3.5194      0.0000
  -2  10  12      4.2149      0.5505     -4.5314      0.0000
  -1  10  12      8.6200      0.3640     -8.0280      0.0000
   0  10  12      7.9496      0.3671     -6.9377      0.0000
   1  10  12      9.6082      0.4684     -9.1456      0.0000
   2  10  12     13.7132      0.3684    -13.5713      0.0000
   3  10  12      8.9668      0.4559     -8.9367      0.0000
   4  10  12      7.1470      0.5334     -7.3907      0.0000
   5  10  12     11.9157      0.4124    -11.7939      0.0000
   6  10  12     14.2686      0.3895    -13.7918      0.0000
   1  11  12      8.0836      0.5398     -8.3171      0.0000
   2  11  12      9.7759      0.4651    -10.5138      0.0000
   3  11  12     11.4825      0.4200    -11.1355      0.0000
   4  11  12      8.5807      0.5031     -8.3045      0.0000
  -3  -2  13      4.2977      1.0152      4.6284      0.0000
  -2  -2  13      3.3801      1.2365      3.6611      0.0000
  -1  -2  13      5.1498      0.8651      4.7246      0.0000
   0  -2  13      5.7333      0.7850      5.1109      0.0000
   1  -2  13      3.6645      1.1530      3.2984      0.0000
   2  -2  13      6.8734      0.7216      7.0132      0.0000
  -2  -1  13      4.5438      0.8895      4.2071      0.0000
  -1  -1  13      5.2318      0.7725      5.3942      0.0000
   0  -1  13      6.8480      0.6506      6.5154      0.0000
   1  -1  13      3.3110      1.1790     -2.7740      0.0000
   2  -1  13      3.4164      1.1964     -3.0301      0.0000
   3  -1  13      0.0000      1.6712      1.4787      0.0000
   4  -1  13      1.7608      1.7191      1.3912      0.0000
   5  -1  13      0.5052      1.7840     -1.5614      0.0000
  -2   0  13      0.0000      1.5077      1.0789      0.0000
  -1   0  13      4.6913      0.8028     -3.7495      0.0000
   0   0  13      0.8891      1.5397      0.1589      0.0000
   1   0  13      1.9165      1.5813     -1.0561      0.0000
   2   0  13      2.5031      1.4495     -3.8813      0.0000
   3   0  13      4.5117      0.9060     -4.2998      0.0000
   4   0  13      6.9844      0.6576     -6.5153      0.0000
   5   0  13      3.8308      1.1270     -4.4655      0.0000
   6   0  13      4.4688      1.0791     -5.0364      0.0000
  -2   1  13      5.4906      0.6357     -5.1473      0.0000
   1   1  13      5.8848      0.6400     -5.8780      0.0000
   2   1  13      4.9010      0.7778     -5.2370      0.0000
   3   1  13      4.6506      0.5618     -4.1965      0.0000
   4   1  13      5.6029      0.7459     -5.4891      0.0000
   5   1  13      6.3497      0.6944     -6.6168      0.0000
   6   1  13      5.5489      0.8277     -5.9469      0.0000
  -3   2  13      5.8861      0.6008     -5.9400      0.0000
  -2   2  13      8.6378      0.5104     -9.7417      0.0000
   2   2  13      6.7279      0.5188     -7.9296      0.0000
   3   2  13      2.7473      1.1368     -2.7002      0.0000
  -3   3  13      3.4576      0.9165     -4.0920      0.0000
  -2   3  13      7.2431      0.5643     -7.2668      0.0000
  -1   3  13      9.8177      0.4397     -9.7434      0.0000
   1   3  13      5.4966      0.5682     -5.6121      0.0000
   2   3  13      7.8562      0.5437     -9.1060      0.0000
   3   3  13      4.5734      0.6728     -4.3597      0.0000
   4   3  13      0.8977      1.4190      0.1580      0.0000
  -3   4  13      7.8523      0.5673     -7.5790      0.0000
  -2   4  13      2.5740      1.1241     -2.5853      0.0000
  -1   4  13      2.0395      1.3511      0.6609      0.0000
   1   4  13      2.6606      1.0012     -1.7032      0.0000
   2   4  13      7.8579      0.5202     -7.1780      0.0000
   3   4  13      4.5036      0.6731     -3.9815      0.0000
   4   4  13      6.5524      0.5257      5.8126      0.0000
  -3   5  13      3.8467      0.8119     -4.1899      0.0000
  -2   5  13      0.7499      1.3959     -0.1844      0.0000
  -1   5  13      0.5212      1.3724     -0.1891      0.0000
   0   5  13      4.7912      0.5943      5.6327      0.0000
   1   5  13      9.4749      0.4411     10.0469      0.0000
   2   5  13      6.0338      0.5100      5.5963      0.0000
   3   5  13      7.6122      0.5249      7.4273      0.0000
   4   5  13      8.6570      0.4934      8.4825      0.0000
   5   5  13      9.6561      0.4709     10.5373      0.0000
  -3   6  13      2.8472      1.0646     -1.6541      0.0000
  -2   6  13      0.7857      1.3724      0.6797      0.0000
  -1   6  13      6.3581      0.5129      6.3743      0.0000
   0   6  13     10.6243      0.4582      9.5384      0.0000
   1   6  13     17.3678      0.3226     17.2476      0.0000
   2   6  13      9.3214      0.4385      9.6727      0.0000
   3   6  13      7.7210      0.4997      8.2283      0.0000
   4   6  13     10.3223      0.4316     10.5707      0.0000
   5   6  13      9.8953      0.4595     10.0536      0.0000
  -3   7  13      8.0384      0.5656      8.1015      0.0000
  -2   7  13      8.8636      0.4974      8.6219      0.0000
  -1   7  13     12.8022      0.4251     12.1989      0.0000
   0   7  13      9.1162      0.4736      8.6547      0.0000
   1   7  13      9.0278      0.5036      8.9644      0.0000
   2   7  13      6.7163      0.5539      6.9875      0.0000
   3   7  13      4.5691      0.6333      4.6372      0.0000
   4   7  13      4.0092      0.7217      4.2677      0.0000
   5   7  13      0.7225      1.3842     -0.2603      0.0000
  -2   8  13     10.0585      0.4794      9.8127      0.0000
  -1   8  13      9.4895      0.3463      9.7922      0.0000
   0   8  13      7.4434      0.5923      7.1796      0.0000
   1   8  13      1.1173      1.3486      1.3075      0.0000
   2   8  13      6.7230      0.5124     -6.5030      0.0000
   3   8  13      5.1972      0.5832     -5.3364      0.0000
   4   8  13      0.0000      1.3606      0.0414      0.0000
   5   8  13      4.3976      0.7206     -4.1748      0.0000
  -2   9  13      2.5670      1.2703      2.4338      0.0000
  -1   9  13      0.8474      1.2123      0.0393      0.0000
   0   9  13      2.6695      1.1527     -2.7685      0.0000
   1   9  13      1.6285      1.4075     -0.9894      0.0000
   2   9  13      4.7282      0.6314     -4.6280      0.0000
   3   9  13     11.4673      0.4285    -11.3102      0.0000
   4   9  13      8.7338      0.4996     -8.2713      0.0000
  -1  10  13      4.8920      0.7135     -3.8749      0.0000
   0  10  13      6.2347      0.5819     -5.4968      0.0000
   1  10  13      6.4184      0.5724     -5.9332      0.0000
   2  10  13      5.7489      0.5992     -6.4562      0.0000
   0   0  14      0.0000      1.6418     -0.5373      0.0000
   1   0  14      2.8186      1.4339     -2.7687      0.0000
   2   0  14      5.0496      0.8913     -5.0554      0.0000
   3   0  14      0.4364      1.7472     -2.4930      0.0000
   3   1  14      8.0254      0.7153     -7.7553      0.0000
   4   1  14      6.6897      0.7209     -5.9236      0.0000
   5   1  14      5.6001      0.8775     -5.4539      0.0000
  -2   4  14      4.2522      0.8533     -4.2669      0.0000
   2   4  14      0.8626      1.4640     -0.4471      0.0000
  -2   5  14      0.0000      1.5077      0.5135      0.0000
   1   5  14      5.7382      0.5923      5.8672      0.0000
   2   5  14      7.1656      0.6025      7.4842      0.0000
   3   5  14      7.4025      0.6018      6.9092      0.0000
  -2   6  14      1.3488      1.5185      1.9332      0.0000
   1   6  14     13.5614      0.3996     12.9025      0.0000
   2   6  14      8.4835      0.5197      8.7595      0.0000
   3   6  14      5.1190      0.6550      5.4849      0.0000
   0   7  14      6.1820      0.5795      6.7624      0.0000
   1   7  14      7.6856      0.5199      7.5525      0.0000
   2   7  14      4.9975      0.6617      5.0883      0.0000
   3   7  14      3.3345      0.9090     -3.3886      0.0000
   0   8  14      0.0000      1.4969      0.5920      0.0000
   1   8  14      4.4121      0.7495     -4.3945      0.0000
   2   8  14      2.3494      1.3489     -1.5317      0.0000
 
